# Supplementary material for: The phylogeny of desmostylians revisited: proposal of new clades based on robust phylogenetic hypotheses
Source: PeerJ. 2019 Oct 17;7:e7430. doi: 10.7717/peerj.7430 (PMC6800978; doi:10.7717/peerj.7430)
Supplement: Supplemental Information 2 [file peerj-07-7430-s014.log]

P A U P *
Version 4.0a (build 165) for Macintosh (X86) (built on Apr  2 2019 at 00:28:31)
Friday, May 31, 2019 12:48:53 Japan Standard Time


paup> Delete 1/clear;

paup> Undelete 2-3;

All trees cleared from memory.

Taxon-deletion status changed:
  1 taxon deleted
  2 taxa restored
  Total number of taxa now deleted = 1
  Number of nondeleted taxa = 15

paup> HSearch;

Heuristic search settings:
  Optimality criterion = parsimony
    Character-status summary:
      Of 108 total characters:
        All characters are of type 'unord'
        All characters have equal weight
        1 character is constant (proportion = 0.00925926)
        21 variable characters are parsimony-uninformative
        Number of parsimony-informative characters = 86
    Gaps are treated as "missing"
    Multistate taxa interpreted as uncertainty
  Starting tree(s) obtained via stepwise addition
    Addition sequence: simple (reference taxon = Moeritherium)
    Number of trees held at each step = 1
  Branch-swapping algorithm: tree-bisection-reconnection (TBR) with reconnection limit = 8
    Steepest descent option not in effect
  Initial 'Maxtrees' setting = 100
  Branches collapsed (creating polytomies) if maximum branch length is zero
  'MulTrees' option not in effect; only 1 tree will be saved
  No topological constraints in effect
  Trees are unrooted

Heuristic search completed
  Total number of rearrangements tried = 1757
  Score of best tree(s) found = 190
  Number of trees retained = 1
  Time used = 0.00 sec (CPU time = 0.00 sec)

paup> ConTree;

Strict consensus of 1 tree:

/-------------------------------------------------------------------------------------------------------------------------------- Moeritherium
|
+-------------------------------------------------------------------------------------------------------------------------------- Pezosiren
|
|                                                                                                                 /-------------- Behemotops proteus
|                           /-------------------------------------------------------------------------------------+
|                           |                                                                                     \-------------- Seuku emlongi
|                           |
|                           |                                                        /------------------------------------------- Archaeoparadoxia weltoni
|             /-------------+                                                        |
|             |             |              /-----------------------------------------+              /---------------------------- Paleoparadoxia tabatai
|             |             |              |                                         |              |
|             |             |              |                                         \--------------+             /-------------- Neoparadoxia repenningi
|             |             |              |                                                        \-------------+
|             |             \--------------+                                                                      \-------------- Neoparadoxia cecilialina
|             |                            |
|             |                            |             /----------------------------------------------------------------------- Ashoroa laticosta
|             |                            |             |
|             |                            \-------------+             /--------------------------------------------------------- Cornwallius sookensis
\-------------+                                          |             |
              |                                          \-------------+             /------------------------------------------- Ounalashkastylus tomidai
              |                                                        |             |
              |                                                        \-------------+              /---------------------------- Desmostylus japonisus
              |                                                                      |              |
              |                                                                      \--------------+             /-------------- Desmostylus hesperus
              |                                                                                     \-------------+
              |                                                                                                   \-------------- Desmostylus coalingensis
              |
              \------------------------------------------------------------------------------------------------------------------ Behemotops katsuiei

paup> Bootstrap;

Bootstrap method with heuristic search:
  Number of bootstrap replicates = 10000
  Starting seed = generated automatically
  Number of characters resampled in each replicate = 108
  Optimality criterion = parsimony
    Character-status summary:
      Of 108 total characters:
        All characters are of type 'unord'
        All characters have equal weight
        1 character is constant (proportion = 0.00925926)
        21 variable characters are parsimony-uninformative
        Number of parsimony-informative characters = 86
    Gaps are treated as "missing"
    Multistate taxa interpreted as uncertainty
  Starting tree(s) obtained via stepwise addition
    Addition sequence: simple (reference taxon = Moeritherium)
    Number of trees held at each step = 1
  Branch-swapping algorithm: tree-bisection-reconnection (TBR) with reconnection limit = 8
    Steepest descent option not in effect
  Initial 'Maxtrees' setting = 100
  Branches collapsed (creating polytomies) if maximum branch length is zero
  'MulTrees' option not in effect; only 1 tree will be saved
  No topological constraints in effect
  Trees are unrooted

  10000 bootstrap replicates completed
  Time used = 5.31 sec (CPU time = 5.36 sec)

Bootstrap 50% majority-rule consensus tree

/---------------------------------------------------------------------------------------------------------------------------- Moeritherium(2)
|
+---------------------------------------------------------------------------------------------------------------------------- Pezosiren(3)
|
|               /------------------------------------------------------------------------------------------------------------ Behemotops proteus(4)
|               |
|               +------------------------------------------------------------------------------------------------------------ Behemotops katsuiei(5)
|               |
|               +------------------------------------------------------------------------------------------------------------ Seuku emlongi(6)
|               |
\------73-------+                                                             /---------------------------------------------- Archaeoparadoxia weltoni(7)
                |                                                             |
                |              /----------------------93----------------------+              /------------------------------- Paleoparadoxia tabatai(8)
                |              |                                              |              |
                |              |                                              \------84------+               /--------------- Neoparadoxia repenningi(9)
                |              |                                                             \------88-------+
                \------61------+                                                                             \--------------- Neoparadoxia cecilialina(10)
                               |
                               |               /----------------------------------------------------------------------------- Ashoroa laticosta(11)
                               |               |
                               \------69-------+              /-------------------------------------------------------------- Cornwallius sookensis(12)
                                               |              |
                                               \------83------+               /---------------------------------------------- Ounalashkastylus tomidai(13)
                                                              |               |
                                                              \------55-------+              /------------------------------- Desmostylus japonisus(14)
                                                                              |              |
                                                                              \------77------+               /--------------- Desmostylus hesperus(15)
                                                                                             \------92-------+
                                                                                                             \--------------- Desmostylus coalingensis(16)

Bipartitions found in one or more trees and frequency of occurrence (bootstrap support values):

        1111111
234567890123456          Freq        %
--------------------------------------
.....****......          9291   92.91%
.............**          9203   92.03%
.......**......          8811   88.11%
......***......          8440   84.40%
..........*****          8270   82.70%
............***          7667   76.67%
..*************          7323   73.23%
.........******          6942   69.42%
.....**********          6123   61.23%
...........****          5466   54.66%
..........*.***          2536   25.36%
..***..........          2442   24.42%
..*.*..........          2396   23.96%
..**.**********          2186   21.86%
..**...........          1889   18.89%
..*******......          1846   18.46%
..*.***********          1620   16.20%
...**..........          1509   15.09%
..........**...          1419   14.19%
..*..**********          1355   13.55%
.....****.*****          1346   13.46%
...*.**********          1323   13.23%
.*..*..........          1174   11.74%
.....**........          1111   11.11%
..........**.**          1059   10.59%
...*.****......           865    8.65%
.........*.****           847    8.47%
.....***.......           772    7.72%
.**.***********           698    6.98%
.....*****.....           659    6.59%
..**.****......           569    5.69%
...************           530    5.30%
............**.           525    5.25%
...........*.**           525    5.25%
.**............           500    5.00%

344 groups at (relative) frequency less than 5% not shown

paup> PScores;

Lengths and fit measures of trees in memory:
  Character-status summary:
    Of 108 total characters:
      All characters are of type 'unord'
      All characters have equal weight
      1 character is constant (proportion = 0.00925926)
      21 variable characters are parsimony-uninformative
      Number of parsimony-informative characters = 86
  Gaps are treated as "missing"
  Multistate taxa interpreted as uncertainty

  Sum of min. possible lengths = 126
  Sum of max. possible lengths = 316

Tree #        1
Length      190
CI        0.663
RI        0.663
RC        0.440
HI        0.337
G-fit   -71.600

paup> DescribeTrees;

Tree description:

  Unrooted tree(s) rooted using outgroup method
  Optimality criterion = parsimony
    Character-status summary:
      Of 108 total characters:
        All characters are of type 'unord'
        All characters have equal weight
        1 character is constant (proportion = 0.00925926)
        21 variable characters are parsimony-uninformative
        Number of parsimony-informative characters = 86
    Gaps are treated as "missing"
    Multistate taxa interpreted as uncertainty
    Character-state optimization: Accelerated transformation (ACCTRAN)

Tree 1 (rooted using user-specified outgroup)

Branch lengths and linkages for tree #1 (unrooted)

                                     Assigned       Minimum       Maximum
                    Connected          branch      possible      possible
   Node              to node           length        length        length
-------------------------------------------------------------------------
Moeritherium (2)*       27                  6             5            14
Pezosiren (3)*          27                 11             8            15
    26                  27                 23            10            23
Behemotops prote (4)    26                  3             3             5
Behemotops katsu (5)    26                  4             2             6
Seuku emlongi (6)       26                  2             2             2
    25                  26                 12             4            19
    19                  25                 12             7            21
Archaeoparadoxia (7)    19                  4             3             8
    18                  19                  8             5            13
Paleoparadoxia t (8)    18                  4             4             7
    17                  18                 15             4            15
Neoparadoxia rep (9)    17                  5             5             6
Neoparadoxia cec (10)   17                  6             5            14
    24                  25                 19             6            23
Ashoroa laticost (11)   24                  5             3            10
    23                  24                 17             4            30
Cornwallius sook (12)   23                  6             2            10
    22                  23                  6             2            26
Ounalashkastylus (13)   22                  2             1             2
    21                  22                  3             2            26
Desmostylus japo (14)   21                  6             5             9
    20                  21                  6             2            25
Desmostylus hesp (15)   20                  3             3            20
Desmostylus coal (16)   20                  2             2             2
-------------------------------------------------------------------------
Sum                                       190

Possible character-state assignments to internal nodes:

                                                                                                                             1       1
                                   1         2         3         4         5         6         7         8         9         0       0
Node                      123456789012345678901234567890123456789012345678901234567890123456789012345678901234567890123456789012345678
--------------------------------------------------------------------------------------------------------------------------------------
17                        010011102201121111100001110001013101011110000000100010000110001010011011111001100110010111011110010010211111
                                             1 1     1      1                1       111                      1
                                                                                                              2
                                                                                                              3
18                        010011102201121111100001110001013101011110000000100010000110001000011011111001100010010011011110000010200111
                                                                                                           1  1                  1
                                                                                                              2
                                                                                                              3
19                        010011100201021111100001110001013001011110000000100010000100000000011011111000000010010011011100000010100110
                                  1   1                               1             1                  1   1  2                121
                                  2                                                                           3
20                        101011110210021111021110012111121001111110101101111100100000100100002110111000000011000000001000001010100110
                                     11                            1 1             1             1 23    2 1  2  1111 2 1  1   1 1
                                                                                                   3          3
21                        100011110210021111021100012111120001111110001101111100000000100000002010111000000011000000001000001010100110
                                     11         1         1         11         11  1     1       1 23    2 1  2  1111 2 1  1   1 1
                                                          2                                        3          3
                                                          3
22                        100011110210021111021000010111120001111110001101110000000000100000001010111000000011000000001000001010100110
                                     11     1   1   2     1         11      11 11  11            1 23    2 1  2  1111 2 1  1   1 1
                                                          2                                        3          3
                                                          3
23                        100011110210021111111000010001110001111110001101110000000000100000001010111000000011000000001000001010100110
                                     11         1   2 1  21         1          11  11            1 23    2 1  2  1111 2 1  1   1 1
                                                          2                                        3          3
                                                          3
24                        000011000200021111110000000001010001111110000001110000000000100000001010111000000011000010001000001010100110
                                1    11            1  1 121         1 11        1  11            1 2       1  2    1       1   1 1
                                                          2                                        3          3
                                                          3
25                        010011000200021111100000000001013001011110000001100000000000000000001010111000000010000010001000000010100110
                                1    11            1          1       1            11            1         1  2    1 1         1 1
                                                                                                              3
26                        010011000200011100000000001001013000000110000001000000000000000000001010110000000010000010000000000010100110
                                       2                     1111     1   1        11               1      1  3      11      1 1 1
27                        000000000200010000000000001000003000000000000001000000000000000000000010010003000000000000000000000010000010
                           1  11       211                   11       1            11               1      1  3              1 111

Data matrix and reconstructed states for internal nodes:

                                                                                                                             1       1
                                   1         2         3         4         5         6         7         8         9         0       0
Taxon/Node                123456789012345678901234567890123456789012345678901234567890123456789012345678901234567890123456789012345678
--------------------------------------------------------------------------------------------------------------------------------------
Moeritherium              000---100?000?0000000000000000103000-0000000000-00-000000000--000000001000?003000-00301?00000000000???0??0??
Pezosiren                 ??000000??0?????0??00?1?001000003?0?-0000000100-010010100111000?0?00000001?103020-00000?00000000000??0??001?
                                                                                                                            1
Behemotops proteus        010??10002000111000000100010010?3?1????1???0??????????0????????0000010?01???0?????1?????1011?00???????????1?
Behemotops katsuiei       01?0?100??000?1?0000000100100???????????1?0????1?00?0?000??????00??0?01??100000???103??????????00001?11?0100
Seuku emlongi             010111?0??0????10??0000??01?0101???????????????????????????????0?0001000????????????????????????????????????
Archaeoparadoxia weltoni  01001?1012010211111000111100?101?0010?111?00?0101000100?01000000000110111??00?0??01001001101110000000?????10
Paleoparadoxia tabatai    010011102211121111100001110001013101011110000?0?101010000110001001011011111001100010112011011110000010200111
Neoparadoxia repenningi   ?1?01110??0????????????1?????1?1???????????????????????????????01011101111?0021101102101???1?110110110211111
Neoparadoxia cecilialina  01001111220?1?1?111101001101?10131110111100000001001100001111110100110111??001101110300111011111010010211111
Ashoroa laticosta         00????000?0????11111000?0000????????1?1?1?10????110000?00???10?000???????2111000??110020110010000?1??11?????
Cornwallius sookensis     10001111--1????1111110?00120??1?20011111?000111111000110001110000000101-?????????????????????????????01??1??
Ounalashkastylus tomidai  100?1111--1-???111?210??1?011112???????????????????????????????00000101-????????????????????????????????????
Desmostylus japonisus     10001110--0?????110211??012111120?0??1???0??1???111111011000??????00201-????????????????????????????????????
Desmostylus hesperus      10101111--1-12111102111001211112100111111111110011110010010011010010211-1330000201112001001020100110111?0110
Desmostylus coalingensis  1?10?111--1-???11102111?01211-2-10-???111?1????1?111001??????001000001?-????????????????????????????????????
17                        010011102201121111110101110101013111011110000000100110000111111010011011111001100110210111011110010010211111
18                        010011102201121111100001110001013101011110000000100010000110001000011011111001100010110011011110000010200111
19                        010011101201121111100001110001013001011110000000100010000100000000011011111001000010010011011100000010200110
20                        101011110211121111021110012111121001111111111101111100100100100100002111133000020111200100102010011011100110
21                        100011110211121111021110012111120001111110111101111101100000100100002011133000020111200100102010011011100110
22                        100011110211121111021010012111120001111110111101111101100000100000001011133000020111200100102010011011100110
23                        100011110211121111111010012011120001111110101101110001100000100000001011133000020111200100102010011011100110
24                        000011100201121111110000010011120001111110101101110000100000100000001011121000000111000011001000011011100110
25                        010011100201121111100000010001013001011110000001100000000000000000001011111000000010000011011000000011100110
26                        010011000200011100000000001001013001011110000001100000000000000000001010110000000010000010011000000011100110
27                        000000000200010000000000001000003000000000000001000000000000000000000010010003000000000000000000000010000010

Tree length = 190
Consistency index (CI) = 0.6632
Homoplasy index (HI) = 0.3368
CI excluding uninformative characters = 0.6145
HI excluding uninformative characters = 0.3855
Retention index (RI) = 0.6632
Rescaled consistency index (RC) = 0.4398
f value = 780
f-ratio = 0.2162
   (multistate unordered and stepmatrix characters excluded from f-value calculations)

/-------------------------------------------------------------------------------------------------------------------------------- Moeritherium
|
+-------------------------------------------------------------------------------------------------------------------------------- Pezosiren
|
|               /---------------------------------------------------------------------------------------------------------------- Behemotops proteus
27              |
|               +---------------------------------------------------------------------------------------------------------------- Behemotops katsuiei
|               |
|               +---------------------------------------------------------------------------------------------------------------- Seuku emlongi
|               |
\--------------26                                                               /------------------------------------------------ Archaeoparadoxia weltoni
                |                                                               |
                |               /----------------------------------------------19               /-------------------------------- Paleoparadoxia tabatai
                |               |                                               |               |
                |               |                                               \--------------18               /---------------- Neoparadoxia repenningi
                |               |                                                               \--------------17
                \--------------25                                                                               \---------------- Neoparadoxia cecilialina
                                |
                                |               /-------------------------------------------------------------------------------- Ashoroa laticosta
                                |               |
                                \--------------24               /---------------------------------------------------------------- Cornwallius sookensis
                                                |               |
                                                \--------------23               /------------------------------------------------ Ounalashkastylus tomidai
                                                                |               |
                                                                \--------------22               /-------------------------------- Desmostylus japonisus
                                                                                |               |
                                                                                \--------------21               /---------------- Desmostylus hesperus
                                                                                                \--------------20
                                                                                                                \---------------- Desmostylus coalingensis

Character change lists:

Character    CI  Steps            Changes
------------------------------------------------------------------
1         1.000      1    node_24 0 ==> 1 node_23
2         0.500      1    node_27 0 --> 1 node_26
                     1    node_25 1 ==> 0 node_24
3         1.000      1    node_21 0 ==> 1 node_20
4         1.000      1    node_26 0 ==> 1 Seuku emlongi
5         1.000      1    node_27 0 --> 1 node_26
6         1.000      1    node_27 0 --> 1 node_26
7         0.333      1    node_27 0 ==> 1 Moeritherium
                     1    node_26 0 --> 1 node_25
                     1    node_24 1 --> 0 Ashoroa laticosta
8         0.333      1    node_17 0 ==> 1 Neoparadoxia cecilialina
                     1    node_24 0 ==> 1 node_23
                     1    node_21 1 ==> 0 Desmostylus japonisus
9         1.000      1    node_25 0 --> 1 node_19
                     1    node_19 1 --> 2 node_18
11        0.333      1    node_18 0 ==> 1 Paleoparadoxia tabatai
                     1    node_24 0 ==> 1 node_23
                     1    node_21 1 ==> 0 Desmostylus japonisus
12        1.000      1    node_26 0 --> 1 node_25
13        0.500      1    node_26 0 --> 1 node_25
                     1    node_19 1 --> 0 Archaeoparadoxia weltoni
14        1.000      1    node_26 1 --> 2 node_25
15        1.000      1    node_27 0 --> 1 node_26
16        1.000      1    node_27 0 --> 1 node_26
17        1.000      1    node_26 0 ==> 1 node_25
18        1.000      1    node_26 0 ==> 1 node_25
19        0.500      1    node_26 0 ==> 1 node_25
                     1    node_23 1 --> 0 node_22
20        0.667      1    node_18 0 --> 1 node_17
                     1    node_25 0 ==> 1 node_24
                     1    node_23 1 ==> 2 node_22
21        1.000      1    node_24 0 ==> 1 node_23
22        0.500      1    node_18 0 --> 1 node_17
                     1    node_22 0 ==> 1 node_21
23        0.250      1    node_27 0 ==> 1 Pezosiren
                     1    node_26 0 ==> 1 Behemotops proteus
                     1    node_19 0 ==> 1 Archaeoparadoxia weltoni
                     1    node_24 0 --> 1 node_23
24        0.333      1    node_26 0 ==> 1 Behemotops katsuiei
                     1    node_25 0 ==> 1 node_19
                     1    node_17 1 ==> 0 Neoparadoxia cecilialina
25        0.500      1    node_25 0 ==> 1 node_19
                     1    node_22 0 ==> 1 Ounalashkastylus tomidai
26        0.500      1    node_26 0 --> 1 node_25
                     1    node_24 1 --> 0 Ashoroa laticosta
27        0.500      1    node_27 1 ==> 0 Moeritherium
                     1    node_26 1 ==> 0 node_25
                     1    node_24 0 --> 2 node_23
                     1    node_22 2 --> 0 Ounalashkastylus tomidai
28        0.500      1    node_18 0 --> 1 node_17
                     1    node_23 0 ==> 1 node_22
29        1.000      1    node_25 0 --> 1 node_24
30        1.000      1    node_27 0 ==> 1 node_26
31        0.667      1    node_27 0 ==> 1 Moeritherium
                     1    node_25 0 --> 1 node_24
                     1    node_20 1 ==> 2 Desmostylus coalingensis
32        1.000      1    node_27 0 ==> 1 node_26
                     1    node_25 1 --> 2 node_24
33        1.000      1    node_25 3 --> 0 node_24
                     1    node_23 0 --> 2 Cornwallius sookensis
                     1    node_21 0 --> 1 node_20
34        1.000      1    node_19 0 ==> 1 node_18
35        0.500      1    node_26 0 ==> 1 Behemotops proteus
                     1    node_18 0 --> 1 node_17
36        1.000      1    node_27 0 --> 1 node_26
37        1.000      1    node_25 0 --> 1 node_24
38        1.000      1    node_27 0 --> 1 node_26
39        1.000      1    node_27 0 --> 1 node_26
40        1.000      1    node_27 0 ==> 1 node_26
41        1.000      1    node_27 0 ==> 1 node_26
42        1.000      1    node_21 0 --> 1 node_20
43        0.500      1    node_25 0 --> 1 node_24
                     1    node_23 1 --> 0 Cornwallius sookensis
44        1.000      1    node_23 0 --> 1 node_22
45        0.500      1    node_27 0 --> 1 Pezosiren
                     1    node_25 0 --> 1 node_24
46        1.000      1    node_25 0 --> 1 node_24
47        0.500      1    node_19 0 ==> 1 Archaeoparadoxia weltoni
                     1    node_23 0 ==> 1 Cornwallius sookensis
48        0.500      1    node_25 1 ==> 0 node_19
                     1    node_20 1 ==> 0 Desmostylus hesperus
49        1.000      1    node_27 0 --> 1 node_26
50        0.500      1    node_27 0 ==> 1 Pezosiren
                     1    node_25 0 ==> 1 node_24
51        0.500      1    node_18 0 ==> 1 Paleoparadoxia tabatai
                     1    node_23 0 --> 1 node_22
52        0.500      1    node_18 0 --> 1 node_17
                     1    node_23 0 --> 1 node_22
53        0.333      1    node_27 0 ==> 1 Pezosiren
                     1    node_25 0 ==> 1 node_19
                     1    node_21 0 ==> 1 Desmostylus japonisus
54        0.500      1    node_24 0 --> 1 node_23
                     1    node_21 1 --> 0 node_20
55        0.333      1    node_27 0 ==> 1 Pezosiren
                     1    node_25 0 --> 1 node_24
                     1    node_21 1 --> 0 Desmostylus japonisus
56        1.000      1    node_21 0 ==> 1 Desmostylus japonisus
57        1.000      1    node_21 0 ==> 1 Desmostylus japonisus
58        0.333      1    node_27 0 --> 1 Pezosiren
                     1    node_25 0 --> 1 node_19
                     1    node_21 0 --> 1 node_20
59        0.333      1    node_27 0 --> 1 Pezosiren
                     1    node_19 0 --> 1 node_18
                     1    node_23 0 --> 1 Cornwallius sookensis
60        0.333      1    node_27 0 ==> 1 Pezosiren
                     1    node_18 0 --> 1 node_17
                     1    node_23 0 ==> 1 Cornwallius sookensis
61        0.500      1    node_18 0 --> 1 node_17
                     1    node_25 0 ==> 1 node_24
62        0.500      1    node_18 0 --> 1 node_17
                     1    node_20 0 ==> 1 Desmostylus hesperus
63        1.000      1    node_19 0 ==> 1 node_18
64        1.000      1    node_22 0 --> 1 node_21
65        1.000      1    node_18 0 ==> 1 node_17
66        1.000      1    node_18 0 ==> 1 Paleoparadoxia tabatai
67        0.500      1    node_17 0 ==> 1 Neoparadoxia repenningi
                     1    node_20 0 ==> 1 Desmostylus hesperus
68        1.000      1    node_25 0 ==> 1 node_19
69        0.667      1    node_27 0 ==> 1 node_26
                     1    node_22 1 ==> 2 node_21
                     1    node_20 2 ==> 0 Desmostylus coalingensis
70        1.000      1    node_21 0 ==> 1 node_20
71        0.500      1    node_27 1 ==> 0 Pezosiren
                     1    node_26 1 ==> 0 Seuku emlongi
72        1.000      1    node_26 0 --> 1 node_25
73        1.000      1    node_27 0 ==> 1 node_26
74        1.000      1    node_27 1 ==> 0 Moeritherium
                     1    node_25 1 --> 2 node_24
                     1    node_24 2 --> 3 node_23
75        1.000      1    node_26 0 --> 1 node_25
                     1    node_24 1 --> 3 node_23
76        0.500      1    node_27 0 ==> 1 Pezosiren
                     1    node_24 0 ==> 1 Ashoroa laticosta
77        1.000      1    node_24 0 ==> 1 Ashoroa laticosta
78        1.000      1    node_27 3 ==> 0 node_26
                     1    node_25 0 --> 1 node_19
                     1    node_17 1 ==> 2 Neoparadoxia repenningi
79        1.000      1    node_19 0 ==> 1 node_18
80        0.667      1    node_27 0 ==> 2 Pezosiren
                     1    node_17 0 ==> 1 Neoparadoxia repenningi
                     1    node_24 0 --> 2 node_23
81        1.000      1    node_17 0 ==> 1 Neoparadoxia cecilialina
82        0.500      1    node_18 0 --> 1 node_17
                     1    node_25 0 --> 1 node_24
83        1.000      1    node_27 0 ==> 1 node_26
84        1.000      1    node_25 0 ==> 1 node_24
85        0.500      1    node_27 0 --> 3 Moeritherium
                     1    node_26 0 --> 3 Behemotops katsuiei
                     1    node_19 0 --> 1 node_18
                     1    node_18 1 --> 2 node_17
                     1    node_17 2 --> 3 Neoparadoxia cecilialina
                     1    node_24 0 --> 2 node_23
86        0.500      1    node_25 0 ==> 1 node_19
                     1    node_17 1 ==> 0 Neoparadoxia cecilialina
87        0.667      1    node_27 0 ==> 1 Moeritherium
                     1    node_18 0 ==> 2 Paleoparadoxia tabatai
                     1    node_24 0 ==> 2 Ashoroa laticosta
88        0.500      1    node_18 0 ==> 1 node_17
                     1    node_24 0 --> 1 node_23
89        0.500      1    node_27 0 ==> 1 node_26
                     1    node_24 1 --> 0 node_23
90        0.500      1    node_26 0 --> 1 node_25
                     1    node_24 1 --> 0 node_23
91        0.500      1    node_26 0 ==> 1 Behemotops proteus
                     1    node_24 0 --> 1 node_23
92        0.500      1    node_27 0 --> 1 node_26
                     1    node_25 1 --> 0 node_24
93        1.000      1    node_27 0 --> 1 node_26
                     1    node_24 1 --> 2 node_23
94        1.000      1    node_25 0 ==> 1 node_19
95        0.500      1    node_19 0 ==> 1 node_18
                     1    node_24 0 --> 1 node_23
96        1.000      1    node_17 0 ==> 1 Neoparadoxia cecilialina
97        1.000      1    node_17 0 ==> 1 Neoparadoxia repenningi
98        0.500      1    node_18 0 ==> 1 node_17
                     1    node_25 0 --> 1 node_24
99        1.000      1    node_25 0 ==> 1 node_24
100       0.500      1    node_26 0 --> 1 Behemotops katsuiei
                     1    node_17 0 ==> 1 Neoparadoxia repenningi
101       1.000      1    node_19 1 ==> 0 Archaeoparadoxia weltoni
102       0.333      1    node_27 0 --> 1 node_26
                     1    node_25 1 --> 0 node_19
                     1    node_23 1 --> 0 Cornwallius sookensis
103       1.000      1    node_27 0 --> 1 node_26
                     1    node_25 1 --> 2 node_19
104       1.000      1    node_18 0 --> 1 node_17
105       1.000      1    node_18 0 ==> 1 node_17
106       1.000      1    node_27 0 ==> 1 node_26
107       1.000      1    node_26 1 ==> 0 Behemotops katsuiei
108       1.000      1    node_19 0 ==> 1 node_18

Apomorphy lists:

      Branch                         Character  Steps      CI   Change
----------------------------------------------------------------------
node_27 --> Moeritherium             7              1   0.333  0 ==> 1
                                     27             1   0.500  1 ==> 0
                                     31             1   0.667  0 ==> 1
                                     74             1   1.000  1 ==> 0
                                     85             1   0.500  0 --> 3
                                     87             1   0.667  0 ==> 1
node_27 --> Pezosiren                23             1   0.250  0 ==> 1
                                     45             1   0.500  0 --> 1
                                     50             1   0.500  0 ==> 1
                                     53             1   0.333  0 ==> 1
                                     55             1   0.333  0 ==> 1
                                     58             1   0.333  0 --> 1
                                     59             1   0.333  0 --> 1
                                     60             1   0.333  0 ==> 1
                                     71             1   0.500  1 ==> 0
                                     76             1   0.500  0 ==> 1
                                     80             1   0.667  0 ==> 2
node_27 --> node_26                  2              1   0.500  0 --> 1
                                     5              1   1.000  0 --> 1
                                     6              1   1.000  0 --> 1
                                     15             1   1.000  0 --> 1
                                     16             1   1.000  0 --> 1
                                     30             1   1.000  0 ==> 1
                                     32             1   1.000  0 ==> 1
                                     36             1   1.000  0 --> 1
                                     38             1   1.000  0 --> 1
                                     39             1   1.000  0 --> 1
                                     40             1   1.000  0 ==> 1
                                     41             1   1.000  0 ==> 1
                                     49             1   1.000  0 --> 1
                                     69             1   0.667  0 ==> 1
                                     73             1   1.000  0 ==> 1
                                     78             1   1.000  3 ==> 0
                                     83             1   1.000  0 ==> 1
                                     89             1   0.500  0 ==> 1
                                     92             1   0.500  0 --> 1
                                     93             1   1.000  0 --> 1
                                     102            1   0.333  0 --> 1
                                     103            1   1.000  0 --> 1
                                     106            1   1.000  0 ==> 1
node_26 --> Behemotops proteus       23             1   0.250  0 ==> 1
                                     35             1   0.500  0 ==> 1
                                     91             1   0.500  0 ==> 1
node_26 --> Behemotops katsuiei      24             1   0.333  0 ==> 1
                                     85             1   0.500  0 --> 3
                                     100            1   0.500  0 --> 1
                                     107            1   1.000  1 ==> 0
node_26 --> Seuku emlongi            4              1   1.000  0 ==> 1
                                     71             1   0.500  1 ==> 0
node_26 --> node_25                  7              1   0.333  0 --> 1
                                     12             1   1.000  0 --> 1
                                     13             1   0.500  0 --> 1
                                     14             1   1.000  1 --> 2
                                     17             1   1.000  0 ==> 1
                                     18             1   1.000  0 ==> 1
                                     19             1   0.500  0 ==> 1
                                     26             1   0.500  0 --> 1
                                     27             1   0.500  1 ==> 0
                                     72             1   1.000  0 --> 1
                                     75             1   1.000  0 --> 1
                                     90             1   0.500  0 --> 1
node_25 --> node_19                  9              1   1.000  0 --> 1
                                     24             1   0.333  0 ==> 1
                                     25             1   0.500  0 ==> 1
                                     48             1   0.500  1 ==> 0
                                     53             1   0.333  0 ==> 1
                                     58             1   0.333  0 --> 1
                                     68             1   1.000  0 ==> 1
                                     78             1   1.000  0 --> 1
                                     86             1   0.500  0 ==> 1
                                     94             1   1.000  0 ==> 1
                                     102            1   0.333  1 --> 0
                                     103            1   1.000  1 --> 2
node_19 --> Archaeoparadoxia weltoni 13             1   0.500  1 --> 0
                                     23             1   0.250  0 ==> 1
                                     47             1   0.500  0 ==> 1
                                     101            1   1.000  1 ==> 0
node_19 --> node_18                  9              1   1.000  1 --> 2
                                     34             1   1.000  0 ==> 1
                                     59             1   0.333  0 --> 1
                                     63             1   1.000  0 ==> 1
                                     79             1   1.000  0 ==> 1
                                     85             1   0.500  0 --> 1
                                     95             1   0.500  0 ==> 1
                                     108            1   1.000  0 ==> 1
node_18 --> Paleoparadoxia tabatai   11             1   0.333  0 ==> 1
                                     51             1   0.500  0 ==> 1
                                     66             1   1.000  0 ==> 1
                                     87             1   0.667  0 ==> 2
node_18 --> node_17                  20             1   0.667  0 --> 1
                                     22             1   0.500  0 --> 1
                                     28             1   0.500  0 --> 1
                                     35             1   0.500  0 --> 1
                                     52             1   0.500  0 --> 1
                                     60             1   0.333  0 --> 1
                                     61             1   0.500  0 --> 1
                                     62             1   0.500  0 --> 1
                                     65             1   1.000  0 ==> 1
                                     82             1   0.500  0 --> 1
                                     85             1   0.500  1 --> 2
                                     88             1   0.500  0 ==> 1
                                     98             1   0.500  0 ==> 1
                                     104            1   1.000  0 --> 1
                                     105            1   1.000  0 ==> 1
node_17 --> Neoparadoxia repenningi  67             1   0.500  0 ==> 1
                                     78             1   1.000  1 ==> 2
                                     80             1   0.667  0 ==> 1
                                     97             1   1.000  0 ==> 1
                                     100            1   0.500  0 ==> 1
node_17 --> Neoparadoxia cecilialina 8              1   0.333  0 ==> 1
                                     24             1   0.333  1 ==> 0
                                     81             1   1.000  0 ==> 1
                                     85             1   0.500  2 --> 3
                                     86             1   0.500  1 ==> 0
                                     96             1   1.000  0 ==> 1
node_25 --> node_24                  2              1   0.500  1 ==> 0
                                     20             1   0.667  0 ==> 1
                                     29             1   1.000  0 --> 1
                                     31             1   0.667  0 --> 1
                                     32             1   1.000  1 --> 2
                                     33             1   1.000  3 --> 0
                                     37             1   1.000  0 --> 1
                                     43             1   0.500  0 --> 1
                                     45             1   0.500  0 --> 1
                                     46             1   1.000  0 --> 1
                                     50             1   0.500  0 ==> 1
                                     55             1   0.333  0 --> 1
                                     61             1   0.500  0 ==> 1
                                     74             1   1.000  1 --> 2
                                     82             1   0.500  0 --> 1
                                     84             1   1.000  0 ==> 1
                                     92             1   0.500  1 --> 0
                                     98             1   0.500  0 --> 1
                                     99             1   1.000  0 ==> 1
node_24 --> Ashoroa laticosta        7              1   0.333  1 --> 0
                                     26             1   0.500  1 --> 0
                                     76             1   0.500  0 ==> 1
                                     77             1   1.000  0 ==> 1
                                     87             1   0.667  0 ==> 2
node_24 --> node_23                  1              1   1.000  0 ==> 1
                                     8              1   0.333  0 ==> 1
                                     11             1   0.333  0 ==> 1
                                     21             1   1.000  0 ==> 1
                                     23             1   0.250  0 --> 1
                                     27             1   0.500  0 --> 2
                                     54             1   0.500  0 --> 1
                                     74             1   1.000  2 --> 3
                                     75             1   1.000  1 --> 3
                                     80             1   0.667  0 --> 2
                                     85             1   0.500  0 --> 2
                                     88             1   0.500  0 --> 1
                                     89             1   0.500  1 --> 0
                                     90             1   0.500  1 --> 0
                                     91             1   0.500  0 --> 1
                                     93             1   1.000  1 --> 2
                                     95             1   0.500  0 --> 1
node_23 --> Cornwallius sookensis    33             1   1.000  0 --> 2
                                     43             1   0.500  1 --> 0
                                     47             1   0.500  0 ==> 1
                                     59             1   0.333  0 --> 1
                                     60             1   0.333  0 ==> 1
                                     102            1   0.333  1 --> 0
node_23 --> node_22                  19             1   0.500  1 --> 0
                                     20             1   0.667  1 ==> 2
                                     28             1   0.500  0 ==> 1
                                     44             1   1.000  0 --> 1
                                     51             1   0.500  0 --> 1
                                     52             1   0.500  0 --> 1
node_22 --> Ounalashkastylus tomidai 25             1   0.500  0 ==> 1
                                     27             1   0.500  2 --> 0
node_22 --> node_21                  22             1   0.500  0 ==> 1
                                     64             1   1.000  0 --> 1
                                     69             1   0.667  1 ==> 2
node_21 --> Desmostylus japonisus    8              1   0.333  1 ==> 0
                                     11             1   0.333  1 ==> 0
                                     53             1   0.333  0 ==> 1
                                     55             1   0.333  1 --> 0
                                     56             1   1.000  0 ==> 1
                                     57             1   1.000  0 ==> 1
node_21 --> node_20                  3              1   1.000  0 ==> 1
                                     33             1   1.000  0 --> 1
                                     42             1   1.000  0 --> 1
                                     54             1   0.500  1 --> 0
                                     58             1   0.333  0 --> 1
                                     70             1   1.000  0 ==> 1
node_20 --> Desmostylus hesperus     48             1   0.500  1 ==> 0
                                     62             1   0.500  0 ==> 1
                                     67             1   0.500  0 ==> 1
node_20 --> Desmostylus coalingensis 31             1   0.667  1 ==> 2
                                     69             1   0.667  2 ==> 0

Character diagnostics:

                    Min   Tree    Max                             G-
Character  Range  steps  steps  steps     CI    RI    RC    HI   fit
--------------------------------------------------------------------
1              1      1      1      5  1.000 1.000 1.000 0.000 1.000
2              1      1      2      6  0.500 0.800 0.400 0.500 0.750
3              1      1      1      2  1.000 1.000 1.000 0.000 1.000
4              1      1      1      1  1.000   0/0   0/0 0.000 1.000
5              1      1      1      1  1.000   0/0   0/0 0.000 1.000
6              1      1      1      1  1.000   0/0   0/0 0.000 1.000
7              1      1      3      4  0.333 0.333 0.111 0.667 0.600
8              1      1      3      5  0.333 0.500 0.167 0.667 0.600
9              2      2      2      3  1.000 1.000 1.000 0.000 1.000
11             1      1      3      5  0.333 0.500 0.167 0.667 0.600
12             1      1      1      2  1.000 1.000 1.000 0.000 1.000
13             1      1      2      3  0.500 0.500 0.250 0.500 0.750
14             1      1      1      1  1.000   0/0   0/0 0.000 1.000
15             1      1      1      1  1.000   0/0   0/0 0.000 1.000
16             1      1      1      1  1.000   0/0   0/0 0.000 1.000
17             1      1      1      5  1.000 1.000 1.000 0.000 1.000
18             1      1      1      3  1.000 1.000 1.000 0.000 1.000
19             1      1      2      5  0.500 0.750 0.375 0.500 0.750
20             2      2      3      7  0.667 0.800 0.533 0.333 0.750
21             1      1      1      5  1.000 1.000 1.000 0.000 1.000
22             1      1      2      4  0.500 0.667 0.333 0.500 0.750
23             1      1      4      5  0.250 0.250 0.062 0.750 0.500
24             1      1      3      4  0.333 0.333 0.111 0.667 0.600
25             1      1      2      4  0.500 0.667 0.333 0.500 0.750
26             1      1      2      6  0.500 0.800 0.400 0.500 0.750
27             2      2      4      8  0.500 0.667 0.333 0.500 0.600
28             1      1      2      5  0.500 0.750 0.375 0.500 0.750
29             1      1      1      4  1.000 1.000 1.000 0.000 1.000
30             1      1      1      2  1.000 1.000 1.000 0.000 1.000
31             2      2      3      6  0.667 0.750 0.500 0.333 0.750
32             2      2      2      5  1.000 1.000 1.000 0.000 1.000
33             3      3      3      4  1.000 1.000 1.000 0.000 1.000
34             1      1      1      2  1.000 1.000 1.000 0.000 1.000
35             1      1      2      2  0.500 0.000 0.000 0.500 0.750
36             1      1      1      1  1.000   0/0   0/0 0.000 1.000
37             1      1      1      3  1.000 1.000 1.000 0.000 1.000
38             1      1      1      2  1.000 1.000 1.000 0.000 1.000
39             1      1      1      2  1.000 1.000 1.000 0.000 1.000
40             1      1      1      2  1.000 1.000 1.000 0.000 1.000
41             1      1      1      2  1.000 1.000 1.000 0.000 1.000
42             1      1      1      1  1.000   0/0   0/0 0.000 1.000
43             1      1      2      3  0.500 0.500 0.250 0.500 0.750
44             1      1      1      1  1.000   0/0   0/0 0.000 1.000
45             1      1      2      3  0.500 0.500 0.250 0.500 0.750
46             1      1      1      2  1.000 1.000 1.000 0.000 1.000
47             1      1      2      2  0.500 0.000 0.000 0.500 0.750
48             1      1      2      3  0.500 0.500 0.250 0.500 0.750
49             1      1      1      2  1.000 1.000 1.000 0.000 1.000
50             1      1      2      5  0.500 0.750 0.375 0.500 0.750
51             1      1      2      4  0.500 0.667 0.333 0.500 0.750
52             1      1      2      4  0.500 0.667 0.333 0.500 0.750
53             1      1      3      5  0.333 0.500 0.167 0.667 0.600
54             1      1      2      2  0.500 0.000 0.000 0.500 0.750
55             1      1      3      4  0.333 0.333 0.111 0.667 0.600
56             1      1      1      1  1.000   0/0   0/0 0.000 1.000
57             1      1      1      1  1.000   0/0   0/0 0.000 1.000
58             1      1      3      3  0.333 0.000 0.000 0.667 0.600
59             1      1      3      4  0.333 0.333 0.111 0.667 0.600
60             1      1      3      3  0.333 0.000 0.000 0.667 0.600
61             1      1      2      3  0.500 0.500 0.250 0.500 0.750
62             1      1      2      2  0.500 0.000 0.000 0.500 0.750
63             1      1      1      2  1.000 1.000 1.000 0.000 1.000
64             1      1      1      2  1.000 1.000 1.000 0.000 1.000
65             1      1      1      2  1.000 1.000 1.000 0.000 1.000
66             1      1      1      1  1.000   0/0   0/0 0.000 1.000
67             1      1      2      2  0.500 0.000 0.000 0.500 0.750
68             1      1      1      4  1.000 1.000 1.000 0.000 1.000
69             2      2      3      5  0.667 0.667 0.444 0.333 0.750
70             1      1      1      2  1.000 1.000 1.000 0.000 1.000
71             1      1      2      2  0.500 0.000 0.000 0.500 0.750
72             1      1      1      4  1.000 1.000 1.000 0.000 1.000
73             1      1      1      2  1.000 1.000 1.000 0.000 1.000
74             3      3      3      3  1.000   0/0   0/0 0.000 1.000
75             2      2      2      2  1.000   0/0   0/0 0.000 1.000
76             1      1      2      2  0.500 0.000 0.000 0.500 0.750
77             1      1      1      1  1.000   0/0   0/0 0.000 1.000
78             3      3      3      5  1.000 1.000 1.000 0.000 1.000
79             1      1      1      3  1.000 1.000 1.000 0.000 1.000
80             2      2      3      3  0.667 0.000 0.000 0.333 0.750
81             1      1      1      1  1.000   0/0   0/0 0.000 1.000
82             1      1      2      2  0.500 0.000 0.000 0.500 0.750
83             1      1      1      2  1.000 1.000 1.000 0.000 1.000
84             1      1      1      2  1.000 1.000 1.000 0.000 1.000
85             3      3      6      6  0.500 0.000 0.000 0.500 0.500
86             1      1      2      3  0.500 0.500 0.250 0.500 0.750
87             2      2      3      3  0.667 0.000 0.000 0.333 0.750
88             1      1      2      3  0.500 0.500 0.250 0.500 0.750
89             1      1      2      3  0.500 0.500 0.250 0.500 0.750
90             1      1      2      4  0.500 0.667 0.333 0.500 0.750
91             1      1      2      2  0.500 0.000 0.000 0.500 0.750
92             1      1      2      4  0.500 0.667 0.333 0.500 0.750
93             2      2      2      3  1.000 1.000 1.000 0.000 1.000
94             1      1      1      4  1.000 1.000 1.000 0.000 1.000
95             1      1      2      4  0.500 0.667 0.333 0.500 0.750
96             1      1      1      1  1.000   0/0   0/0 0.000 1.000
97             1      1      1      1  1.000   0/0   0/0 0.000 1.000
98             1      1      2      3  0.500 0.500 0.250 0.500 0.750
99             1      1      1      2  1.000 1.000 1.000 0.000 1.000
100            1      1      2      2  0.500 0.000 0.000 0.500 0.750
101            1      1      1      1  1.000   0/0   0/0 0.000 1.000
102            1      1      3      3  0.333 0.000 0.000 0.667 0.600
103            2      2      2      4  1.000 1.000 1.000 0.000 1.000
104            1      1      1      1  1.000   0/0   0/0 0.000 1.000
105            1      1      1      2  1.000 1.000 1.000 0.000 1.000
106            1      1      1      2  1.000 1.000 1.000 0.000 1.000
107            1      1      1      1  1.000   0/0   0/0 0.000 1.000
108            1      1      1      3  1.000 1.000 1.000 0.000 1.000
(1 constant character not shown)

Note: Multistate unordered and/or stepmatrix characters excluded from patristic distance calculations.

Patristic distance matrix

   Below diagonal: Adjusted character distances
   Above diagonal: Patristic distances

                                2   3   4   5   6   7   8   9  10  11  12  13  14  15  16
   2 Moeritherium               -  11  22  22  21  42  47  60  62  47  59  60  67  69  66
   3 Pezosiren                 11   -  31  31  30  51  56  69  71  56  68  69  76  78  75
   4 Behemotops proteus        22  29   -   6   5  26  31  44  46  31  43  44  51  53  50
   5 Behemotops katsuiei       22  31   6   -   5  26  31  44  46  31  43  44  51  53  50
   6 Seuku emlongi             21  28   5   5   -  25  30  43  45  30  42  43  50  52  49
   7 Archaeoparadoxia weltoni  36  41  22  22  23   -  13  26  28  31  43  44  51  53  50
   8 Paleoparadoxia tabatai    43  48  31  29  30  13   -  19  21  36  48  49  56  58  55
   9 Neoparadoxia repenningi   56  59  42  40  43  26  19   -   8  49  61  62  69  71  68
  10 Neoparadoxia cecilialina  54  57  40  42  41  28  21   8   -  51  63  64  71  73  70
  11 Ashoroa laticosta         39  39  27  27  26  31  36  43  41   -  20  21  28  30  27
  12 Cornwallius sookensis     45  43  35  39  38  35  38  43  39  20   -  11  18  20  17
  13 Ounalashkastylus tomidai  48  50  36  40  39  40  41  46  42  21  11   -   9  11   8
  14 Desmostylus japonisus     49  51  37  41  40  41  44  45  43  24  18   9   -  14  11
  15 Desmostylus hesperus      55  55  43  47  46  45  46  45  43  28  20  11  14   -   3
  16 Desmostylus coalingensis  52  52  40  44  43  44  45  48  44  25  17   8  11   3   -

Pairwise homoplasy matrix

                                2   3   4   5   6   7   8   9  10  11  12  13  14  15  16
   2 Moeritherium               -
   3 Pezosiren                  0   -
   4 Behemotops proteus         0   2   -
   5 Behemotops katsuiei        0   0   0   -
   6 Seuku emlongi              0   2   0   0   -
   7 Archaeoparadoxia weltoni   6  10   4   4   2   -
   8 Paleoparadoxia tabatai     4   8   0   2   0   0   -
   9 Neoparadoxia repenningi    4  10   2   4   0   0   0   -
  10 Neoparadoxia cecilialina   8  14   6   4   4   0   0   0   -
  11 Ashoroa laticosta          8  17   4   4   4   0   0   6  10   -
  12 Cornwallius sookensis     14  25   8   4   4   8  10  18  24   0   -
  13 Ounalashkastylus tomidai  12  19   8   4   4   4   8  16  22   0   0   -
  14 Desmostylus japonisus     18  25  14  10  10  10  12  24  28   4   0   0   -
  15 Desmostylus hesperus      14  23  10   6   6   8  12  26  30   2   0   0   0   -
  16 Desmostylus coalingensis  14  23  10   6   6   6  10  20  26   2   0   0   0   0   -

paup> Reconstruct;

Estimated states for character 1 on tree 1:

/------------------------------------------------------------------------------------------------------------------------------ 0 Moeritherium
|
+------------------------------------------------------------------------------------------------------------------------------ ? Pezosiren
|
|               /-------------------------------------------------------------------------------------------------------------- 0 Behemotops proteus
0               |
|               +-------------------------------------------------------------------------------------------------------------- 0 Behemotops katsuiei
|               |
|               +-------------------------------------------------------------------------------------------------------------- 0 Seuku emlongi
|               |
\---------------0                                                              /----------------------------------------------- 0 Archaeoparadoxia weltoni
                |                                                              |
                |               /----------------------------------------------0               /------------------------------- 0 Paleoparadoxia tabatai
                |               |                                              |               |
                |               |                                              \---------------0              /---------------- ? Neoparadoxia repenningi
                |               |                                                              \--------------0
                \---------------0                                                                             \---------------- 0 Neoparadoxia cecilialina
                                |
                                |              /------------------------------------------------------------------------------- 0 Ashoroa laticosta
                                |              |
                                \--------------0               /--------------------------------------------------------------- 1 Cornwallius sookensis
                                               |               |
                                               ################1               /----------------------------------------------- 1 Ounalashkastylus tomidai
                                                               |               |
                                                               \---------------1               /------------------------------- 1 Desmostylus japonisus
                                                                               |               |
                                                                               \---------------1              /---------------- 1 Desmostylus hesperus
                                                                                               \--------------1
                                                                                                              \---------------- 1 Desmostylus coalingensis

Estimated states for character 2 on tree 1:

/------------------------------------------------------------------------------------------------------------------------------ 0 Moeritherium
|
+------------------------------------------------------------------------------------------------------------------------------ ? Pezosiren
|
|               /-------------------------------------------------------------------------------------------------------------- 1 Behemotops proteus
0               |
|               +-------------------------------------------------------------------------------------------------------------- 1 Behemotops katsuiei
|               |
|               +-------------------------------------------------------------------------------------------------------------- 1 Seuku emlongi
|               |
################1                                                              /----------------------------------------------- 1 Archaeoparadoxia weltoni
                |                                                              |
                |               /----------------------------------------------1               /------------------------------- 1 Paleoparadoxia tabatai
                |               |                                              |               |
                |               |                                              \---------------1              /---------------- 1 Neoparadoxia repenningi
                |               |                                                              \--------------1
                \---------------1                                                                             \---------------- 1 Neoparadoxia cecilialina
                                |
                                |              /------------------------------------------------------------------------------- 0 Ashoroa laticosta
                                |              |
                                ###############0               /--------------------------------------------------------------- 0 Cornwallius sookensis
                                               |               |
                                               \---------------0               /----------------------------------------------- 0 Ounalashkastylus tomidai
                                                               |               |
                                                               \---------------0               /------------------------------- 0 Desmostylus japonisus
                                                                               |               |
                                                                               \---------------0              /---------------- 0 Desmostylus hesperus
                                                                                               \--------------0
                                                                                                              \---------------- ? Desmostylus coalingensis

Estimated states for character 3 on tree 1:

/------------------------------------------------------------------------------------------------------------------------------ 0 Moeritherium
|
+------------------------------------------------------------------------------------------------------------------------------ 0 Pezosiren
|
|               /-------------------------------------------------------------------------------------------------------------- 0 Behemotops proteus
0               |
|               +-------------------------------------------------------------------------------------------------------------- ? Behemotops katsuiei
|               |
|               +-------------------------------------------------------------------------------------------------------------- 0 Seuku emlongi
|               |
\---------------0                                                              /----------------------------------------------- 0 Archaeoparadoxia weltoni
                |                                                              |
                |               /----------------------------------------------0               /------------------------------- 0 Paleoparadoxia tabatai
                |               |                                              |               |
                |               |                                              \---------------0              /---------------- ? Neoparadoxia repenningi
                |               |                                                              \--------------0
                \---------------0                                                                             \---------------- 0 Neoparadoxia cecilialina
                                |
                                |              /------------------------------------------------------------------------------- ? Ashoroa laticosta
                                |              |
                                \--------------0               /--------------------------------------------------------------- 0 Cornwallius sookensis
                                               |               |
                                               \---------------0               /----------------------------------------------- 0 Ounalashkastylus tomidai
                                                               |               |
                                                               \---------------0               /------------------------------- 0 Desmostylus japonisus
                                                                               |               |
                                                                               \---------------0              /---------------- 1 Desmostylus hesperus
                                                                                               ###############1
                                                                                                              \---------------- 1 Desmostylus coalingensis

Estimated states for character 4 on tree 1:

/------------------------------------------------------------------------------------------------------------------------------ - Moeritherium
|
+------------------------------------------------------------------------------------------------------------------------------ 0 Pezosiren
|
|               /-------------------------------------------------------------------------------------------------------------- ? Behemotops proteus
0               |
|               +-------------------------------------------------------------------------------------------------------------- 0 Behemotops katsuiei
|               |
|               ############################################################################################################### 1 Seuku emlongi
|               |
\---------------0                                                              /----------------------------------------------- 0 Archaeoparadoxia weltoni
                |                                                              |
                |               /----------------------------------------------0               /------------------------------- 0 Paleoparadoxia tabatai
                |               |                                              |               |
                |               |                                              \---------------0              /---------------- 0 Neoparadoxia repenningi
                |               |                                                              \--------------0
                \---------------0                                                                             \---------------- 0 Neoparadoxia cecilialina
                                |
                                |              /------------------------------------------------------------------------------- ? Ashoroa laticosta
                                |              |
                                \--------------0               /--------------------------------------------------------------- 0 Cornwallius sookensis
                                               |               |
                                               \---------------0               /----------------------------------------------- ? Ounalashkastylus tomidai
                                                               |               |
                                                               \---------------0               /------------------------------- 0 Desmostylus japonisus
                                                                               |               |
                                                                               \---------------0              /---------------- 0 Desmostylus hesperus
                                                                                               \--------------0
                                                                                                              \---------------- 0 Desmostylus coalingensis

Estimated states for character 5 on tree 1:

/------------------------------------------------------------------------------------------------------------------------------ - Moeritherium
|
+------------------------------------------------------------------------------------------------------------------------------ 0 Pezosiren
|
|               /-------------------------------------------------------------------------------------------------------------- ? Behemotops proteus
0               |
|               +-------------------------------------------------------------------------------------------------------------- ? Behemotops katsuiei
|               |
|               +-------------------------------------------------------------------------------------------------------------- 1 Seuku emlongi
|               |
################1                                                              /----------------------------------------------- 1 Archaeoparadoxia weltoni
                |                                                              |
                |               /----------------------------------------------1               /------------------------------- 1 Paleoparadoxia tabatai
                |               |                                              |               |
                |               |                                              \---------------1              /---------------- 1 Neoparadoxia repenningi
                |               |                                                              \--------------1
                \---------------1                                                                             \---------------- 1 Neoparadoxia cecilialina
                                |
                                |              /------------------------------------------------------------------------------- ? Ashoroa laticosta
                                |              |
                                \--------------1               /--------------------------------------------------------------- 1 Cornwallius sookensis
                                               |               |
                                               \---------------1               /----------------------------------------------- 1 Ounalashkastylus tomidai
                                                               |               |
                                                               \---------------1               /------------------------------- 1 Desmostylus japonisus
                                                                               |               |
                                                                               \---------------1              /---------------- 1 Desmostylus hesperus
                                                                                               \--------------1
                                                                                                              \---------------- ? Desmostylus coalingensis

Estimated states for character 6 on tree 1:

/------------------------------------------------------------------------------------------------------------------------------ - Moeritherium
|
+------------------------------------------------------------------------------------------------------------------------------ 0 Pezosiren
|
|               /-------------------------------------------------------------------------------------------------------------- 1 Behemotops proteus
0               |
|               +-------------------------------------------------------------------------------------------------------------- 1 Behemotops katsuiei
|               |
|               +-------------------------------------------------------------------------------------------------------------- 1 Seuku emlongi
|               |
################1                                                              /----------------------------------------------- ? Archaeoparadoxia weltoni
                |                                                              |
                |               /----------------------------------------------1               /------------------------------- 1 Paleoparadoxia tabatai
                |               |                                              |               |
                |               |                                              \---------------1              /---------------- 1 Neoparadoxia repenningi
                |               |                                                              \--------------1
                \---------------1                                                                             \---------------- 1 Neoparadoxia cecilialina
                                |
                                |              /------------------------------------------------------------------------------- ? Ashoroa laticosta
                                |              |
                                \--------------1               /--------------------------------------------------------------- 1 Cornwallius sookensis
                                               |               |
                                               \---------------1               /----------------------------------------------- 1 Ounalashkastylus tomidai
                                                               |               |
                                                               \---------------1               /------------------------------- 1 Desmostylus japonisus
                                                                               |               |
                                                                               \---------------1              /---------------- 1 Desmostylus hesperus
                                                                                               \--------------1
                                                                                                              \---------------- 1 Desmostylus coalingensis

Estimated states for character 7 on tree 1:

############################################################################################################################### 1 Moeritherium
|
+------------------------------------------------------------------------------------------------------------------------------ 0 Pezosiren
|
|               /-------------------------------------------------------------------------------------------------------------- 0 Behemotops proteus
0               |
|               +-------------------------------------------------------------------------------------------------------------- 0 Behemotops katsuiei
|               |
|               +-------------------------------------------------------------------------------------------------------------- ? Seuku emlongi
|               |
\---------------0                                                              /----------------------------------------------- 1 Archaeoparadoxia weltoni
                |                                                              |
                |               /----------------------------------------------1               /------------------------------- 1 Paleoparadoxia tabatai
                |               |                                              |               |
                |               |                                              \---------------1              /---------------- 1 Neoparadoxia repenningi
                |               |                                                              \--------------1
                ################1                                                                             \---------------- 1 Neoparadoxia cecilialina
                                |
                                |              ################################################################################ 0 Ashoroa laticosta
                                |              |
                                \--------------1               /--------------------------------------------------------------- 1 Cornwallius sookensis
                                               |               |
                                               \---------------1               /----------------------------------------------- 1 Ounalashkastylus tomidai
                                                               |               |
                                                               \---------------1               /------------------------------- 1 Desmostylus japonisus
                                                                               |               |
                                                                               \---------------1              /---------------- 1 Desmostylus hesperus
                                                                                               \--------------1
                                                                                                              \---------------- 1 Desmostylus coalingensis

Estimated states for character 8 on tree 1:

/------------------------------------------------------------------------------------------------------------------------------ 0 Moeritherium
|
+------------------------------------------------------------------------------------------------------------------------------ 0 Pezosiren
|
|               /-------------------------------------------------------------------------------------------------------------- 0 Behemotops proteus
0               |
|               +-------------------------------------------------------------------------------------------------------------- 0 Behemotops katsuiei
|               |
|               +-------------------------------------------------------------------------------------------------------------- 0 Seuku emlongi
|               |
\---------------0                                                              /----------------------------------------------- 0 Archaeoparadoxia weltoni
                |                                                              |
                |               /----------------------------------------------0               /------------------------------- 0 Paleoparadoxia tabatai
                |               |                                              |               |
                |               |                                              \---------------0              /---------------- 0 Neoparadoxia repenningi
                |               |                                                              \--------------0
                \---------------0                                                                             ################# 1 Neoparadoxia cecilialina
                                |
                                |              /------------------------------------------------------------------------------- 0 Ashoroa laticosta
                                |              |
                                \--------------0               /--------------------------------------------------------------- 1 Cornwallius sookensis
                                               |               |
                                               ################1               /----------------------------------------------- 1 Ounalashkastylus tomidai
                                                               |               |
                                                               \---------------1               ################################ 0 Desmostylus japonisus
                                                                               |               |
                                                                               \---------------1              /---------------- 1 Desmostylus hesperus
                                                                                               \--------------1
                                                                                                              \---------------- 1 Desmostylus coalingensis

Estimated states for character 9 on tree 1:

/------------------------------------------------------------------------------------------------------------------------------ 0 Moeritherium
|
+------------------------------------------------------------------------------------------------------------------------------ ? Pezosiren
|
|               /-------------------------------------------------------------------------------------------------------------- 0 Behemotops proteus
0               |
|               +-------------------------------------------------------------------------------------------------------------- ? Behemotops katsuiei
|               |
|               +-------------------------------------------------------------------------------------------------------------- ? Seuku emlongi
|               |
\---------------0                                                              /----------------------------------------------- 1 Archaeoparadoxia weltoni
                |                                                              |
                |               ###############################################1               /------------------------------- 2 Paleoparadoxia tabatai
                |               |                                              |               |
                |               |                                              ################2              /---------------- ? Neoparadoxia repenningi
                |               |                                                              \--------------2
                \---------------0                                                                             \---------------- 2 Neoparadoxia cecilialina
                                |
                                |              /------------------------------------------------------------------------------- 0 Ashoroa laticosta
                                |              |
                                \--------------0               /--------------------------------------------------------------- - Cornwallius sookensis
                                               |               |
                                               \---------------0               /----------------------------------------------- - Ounalashkastylus tomidai
                                                               |               |
                                                               \---------------0               /------------------------------- - Desmostylus japonisus
                                                                               |               |
                                                                               \---------------0              /---------------- - Desmostylus hesperus
                                                                                               \--------------0
                                                                                                              \---------------- - Desmostylus coalingensis

Estimated states for character 10 on tree 1:

/------------------------------------------------------------------------------------------------------------------------------ ? Moeritherium
|
+------------------------------------------------------------------------------------------------------------------------------ ? Pezosiren
|
|               /-------------------------------------------------------------------------------------------------------------- 2 Behemotops proteus
2               |
|               +-------------------------------------------------------------------------------------------------------------- ? Behemotops katsuiei
|               |
|               +-------------------------------------------------------------------------------------------------------------- ? Seuku emlongi
|               |
\---------------2                                                              /----------------------------------------------- 2 Archaeoparadoxia weltoni
                |                                                              |
                |               /----------------------------------------------2               /------------------------------- 2 Paleoparadoxia tabatai
                |               |                                              |               |
                |               |                                              \---------------2              /---------------- ? Neoparadoxia repenningi
                |               |                                                              \--------------2
                \---------------2                                                                             \---------------- 2 Neoparadoxia cecilialina
                                |
                                |              /------------------------------------------------------------------------------- ? Ashoroa laticosta
                                |              |
                                \--------------2               /--------------------------------------------------------------- - Cornwallius sookensis
                                               |               |
                                               \---------------2               /----------------------------------------------- - Ounalashkastylus tomidai
                                                               |               |
                                                               \---------------2               /------------------------------- - Desmostylus japonisus
                                                                               |               |
                                                                               \---------------2              /---------------- - Desmostylus hesperus
                                                                                               \--------------2
                                                                                                              \---------------- - Desmostylus coalingensis

Estimated states for character 11 on tree 1:

/------------------------------------------------------------------------------------------------------------------------------ 0 Moeritherium
|
+------------------------------------------------------------------------------------------------------------------------------ 0 Pezosiren
|
|               /-------------------------------------------------------------------------------------------------------------- 0 Behemotops proteus
0               |
|               +-------------------------------------------------------------------------------------------------------------- 0 Behemotops katsuiei
|               |
|               +-------------------------------------------------------------------------------------------------------------- 0 Seuku emlongi
|               |
\---------------0                                                              /----------------------------------------------- 0 Archaeoparadoxia weltoni
                |                                                              |
                |               /----------------------------------------------0               ################################ 1 Paleoparadoxia tabatai
                |               |                                              |               |
                |               |                                              \---------------0              /---------------- 0 Neoparadoxia repenningi
                |               |                                                              \--------------0
                \---------------0                                                                             \---------------- 0 Neoparadoxia cecilialina
                                |
                                |              /------------------------------------------------------------------------------- 0 Ashoroa laticosta
                                |              |
                                \--------------0               /--------------------------------------------------------------- 1 Cornwallius sookensis
                                               |               |
                                               ################1               /----------------------------------------------- 1 Ounalashkastylus tomidai
                                                               |               |
                                                               \---------------1               ################################ 0 Desmostylus japonisus
                                                                               |               |
                                                                               \---------------1              /---------------- 1 Desmostylus hesperus
                                                                                               \--------------1
                                                                                                              \---------------- 1 Desmostylus coalingensis

Estimated states for character 12 on tree 1:

/------------------------------------------------------------------------------------------------------------------------------ 0 Moeritherium
|
+------------------------------------------------------------------------------------------------------------------------------ ? Pezosiren
|
|               /-------------------------------------------------------------------------------------------------------------- 0 Behemotops proteus
0               |
|               +-------------------------------------------------------------------------------------------------------------- 0 Behemotops katsuiei
|               |
|               +-------------------------------------------------------------------------------------------------------------- ? Seuku emlongi
|               |
\---------------0                                                              /----------------------------------------------- 1 Archaeoparadoxia weltoni
                |                                                              |
                |               /----------------------------------------------1               /------------------------------- 1 Paleoparadoxia tabatai
                |               |                                              |               |
                |               |                                              \---------------1              /---------------- ? Neoparadoxia repenningi
                |               |                                                              \--------------1
                ################1                                                                             \---------------- ? Neoparadoxia cecilialina
                                |
                                |              /------------------------------------------------------------------------------- ? Ashoroa laticosta
                                |              |
                                \--------------1               /--------------------------------------------------------------- ? Cornwallius sookensis
                                               |               |
                                               \---------------1               /----------------------------------------------- - Ounalashkastylus tomidai
                                                               |               |
                                                               \---------------1               /------------------------------- ? Desmostylus japonisus
                                                                               |               |
                                                                               \---------------1              /---------------- - Desmostylus hesperus
                                                                                               \--------------1
                                                                                                              \---------------- - Desmostylus coalingensis

Estimated states for character 13 on tree 1:

/------------------------------------------------------------------------------------------------------------------------------ 0 Moeritherium
|
+------------------------------------------------------------------------------------------------------------------------------ ? Pezosiren
|
|               /-------------------------------------------------------------------------------------------------------------- 0 Behemotops proteus
0               |
|               +-------------------------------------------------------------------------------------------------------------- 0 Behemotops katsuiei
|               |
|               +-------------------------------------------------------------------------------------------------------------- ? Seuku emlongi
|               |
\---------------0                                                              ################################################ 0 Archaeoparadoxia weltoni
                |                                                              |
                |               /----------------------------------------------1               /------------------------------- 1 Paleoparadoxia tabatai
                |               |                                              |               |
                |               |                                              \---------------1              /---------------- ? Neoparadoxia repenningi
                |               |                                                              \--------------1
                ################1                                                                             \---------------- 1 Neoparadoxia cecilialina
                                |
                                |              /------------------------------------------------------------------------------- ? Ashoroa laticosta
                                |              |
                                \--------------1               /--------------------------------------------------------------- ? Cornwallius sookensis
                                               |               |
                                               \---------------1               /----------------------------------------------- ? Ounalashkastylus tomidai
                                                               |               |
                                                               \---------------1               /------------------------------- ? Desmostylus japonisus
                                                                               |               |
                                                                               \---------------1              /---------------- 1 Desmostylus hesperus
                                                                                               \--------------1
                                                                                                              \---------------- ? Desmostylus coalingensis

Estimated states for character 14 on tree 1:

/------------------------------------------------------------------------------------------------------------------------------ ? Moeritherium
|
+------------------------------------------------------------------------------------------------------------------------------ ? Pezosiren
|
|               /-------------------------------------------------------------------------------------------------------------- 1 Behemotops proteus
1               |
|               +-------------------------------------------------------------------------------------------------------------- ? Behemotops katsuiei
|               |
|               +-------------------------------------------------------------------------------------------------------------- ? Seuku emlongi
|               |
\---------------1                                                              /----------------------------------------------- 2 Archaeoparadoxia weltoni
                |                                                              |
                |               /----------------------------------------------2               /------------------------------- 2 Paleoparadoxia tabatai
                |               |                                              |               |
                |               |                                              \---------------2              /---------------- ? Neoparadoxia repenningi
                |               |                                                              \--------------2
                ################2                                                                             \---------------- ? Neoparadoxia cecilialina
                                |
                                |              /------------------------------------------------------------------------------- ? Ashoroa laticosta
                                |              |
                                \--------------2               /--------------------------------------------------------------- ? Cornwallius sookensis
                                               |               |
                                               \---------------2               /----------------------------------------------- ? Ounalashkastylus tomidai
                                                               |               |
                                                               \---------------2               /------------------------------- ? Desmostylus japonisus
                                                                               |               |
                                                                               \---------------2              /---------------- 2 Desmostylus hesperus
                                                                                               \--------------2
                                                                                                              \---------------- ? Desmostylus coalingensis

Estimated states for character 15 on tree 1:

/------------------------------------------------------------------------------------------------------------------------------ 0 Moeritherium
|
+------------------------------------------------------------------------------------------------------------------------------ ? Pezosiren
|
|               /-------------------------------------------------------------------------------------------------------------- 1 Behemotops proteus
0               |
|               +-------------------------------------------------------------------------------------------------------------- 1 Behemotops katsuiei
|               |
|               +-------------------------------------------------------------------------------------------------------------- ? Seuku emlongi
|               |
################1                                                              /----------------------------------------------- 1 Archaeoparadoxia weltoni
                |                                                              |
                |               /----------------------------------------------1               /------------------------------- 1 Paleoparadoxia tabatai
                |               |                                              |               |
                |               |                                              \---------------1              /---------------- ? Neoparadoxia repenningi
                |               |                                                              \--------------1
                \---------------1                                                                             \---------------- 1 Neoparadoxia cecilialina
                                |
                                |              /------------------------------------------------------------------------------- ? Ashoroa laticosta
                                |              |
                                \--------------1               /--------------------------------------------------------------- ? Cornwallius sookensis
                                               |               |
                                               \---------------1               /----------------------------------------------- ? Ounalashkastylus tomidai
                                                               |               |
                                                               \---------------1               /------------------------------- ? Desmostylus japonisus
                                                                               |               |
                                                                               \---------------1              /---------------- 1 Desmostylus hesperus
                                                                                               \--------------1
                                                                                                              \---------------- ? Desmostylus coalingensis

Estimated states for character 16 on tree 1:

/------------------------------------------------------------------------------------------------------------------------------ 0 Moeritherium
|
+------------------------------------------------------------------------------------------------------------------------------ ? Pezosiren
|
|               /-------------------------------------------------------------------------------------------------------------- 1 Behemotops proteus
0               |
|               +-------------------------------------------------------------------------------------------------------------- ? Behemotops katsuiei
|               |
|               +-------------------------------------------------------------------------------------------------------------- 1 Seuku emlongi
|               |
################1                                                              /----------------------------------------------- 1 Archaeoparadoxia weltoni
                |                                                              |
                |               /----------------------------------------------1               /------------------------------- 1 Paleoparadoxia tabatai
                |               |                                              |               |
                |               |                                              \---------------1              /---------------- ? Neoparadoxia repenningi
                |               |                                                              \--------------1
                \---------------1                                                                             \---------------- ? Neoparadoxia cecilialina
                                |
                                |              /------------------------------------------------------------------------------- 1 Ashoroa laticosta
                                |              |
                                \--------------1               /--------------------------------------------------------------- 1 Cornwallius sookensis
                                               |               |
                                               \---------------1               /----------------------------------------------- 1 Ounalashkastylus tomidai
                                                               |               |
                                                               \---------------1               /------------------------------- ? Desmostylus japonisus
                                                                               |               |
                                                                               \---------------1              /---------------- 1 Desmostylus hesperus
                                                                                               \--------------1
                                                                                                              \---------------- 1 Desmostylus coalingensis

Estimated states for character 17 on tree 1:

/------------------------------------------------------------------------------------------------------------------------------ 0 Moeritherium
|
+------------------------------------------------------------------------------------------------------------------------------ 0 Pezosiren
|
|               /-------------------------------------------------------------------------------------------------------------- 0 Behemotops proteus
0               |
|               +-------------------------------------------------------------------------------------------------------------- 0 Behemotops katsuiei
|               |
|               +-------------------------------------------------------------------------------------------------------------- 0 Seuku emlongi
|               |
\---------------0                                                              /----------------------------------------------- 1 Archaeoparadoxia weltoni
                |                                                              |
                |               /----------------------------------------------1               /------------------------------- 1 Paleoparadoxia tabatai
                |               |                                              |               |
                |               |                                              \---------------1              /---------------- ? Neoparadoxia repenningi
                |               |                                                              \--------------1
                ################1                                                                             \---------------- 1 Neoparadoxia cecilialina
                                |
                                |              /------------------------------------------------------------------------------- 1 Ashoroa laticosta
                                |              |
                                \--------------1               /--------------------------------------------------------------- 1 Cornwallius sookensis
                                               |               |
                                               \---------------1               /----------------------------------------------- 1 Ounalashkastylus tomidai
                                                               |               |
                                                               \---------------1               /------------------------------- 1 Desmostylus japonisus
                                                                               |               |
                                                                               \---------------1              /---------------- 1 Desmostylus hesperus
                                                                                               \--------------1
                                                                                                              \---------------- 1 Desmostylus coalingensis

Estimated states for character 18 on tree 1:

/------------------------------------------------------------------------------------------------------------------------------ 0 Moeritherium
|
+------------------------------------------------------------------------------------------------------------------------------ ? Pezosiren
|
|               /-------------------------------------------------------------------------------------------------------------- 0 Behemotops proteus
0               |
|               +-------------------------------------------------------------------------------------------------------------- 0 Behemotops katsuiei
|               |
|               +-------------------------------------------------------------------------------------------------------------- ? Seuku emlongi
|               |
\---------------0                                                              /----------------------------------------------- 1 Archaeoparadoxia weltoni
                |                                                              |
                |               /----------------------------------------------1               /------------------------------- 1 Paleoparadoxia tabatai
                |               |                                              |               |
                |               |                                              \---------------1              /---------------- ? Neoparadoxia repenningi
                |               |                                                              \--------------1
                ################1                                                                             \---------------- 1 Neoparadoxia cecilialina
                                |
                                |              /------------------------------------------------------------------------------- 1 Ashoroa laticosta
                                |              |
                                \--------------1               /--------------------------------------------------------------- 1 Cornwallius sookensis
                                               |               |
                                               \---------------1               /----------------------------------------------- 1 Ounalashkastylus tomidai
                                                               |               |
                                                               \---------------1               /------------------------------- 1 Desmostylus japonisus
                                                                               |               |
                                                                               \---------------1              /---------------- 1 Desmostylus hesperus
                                                                                               \--------------1
                                                                                                              \---------------- 1 Desmostylus coalingensis

Estimated states for character 19 on tree 1:

/------------------------------------------------------------------------------------------------------------------------------ 0 Moeritherium
|
+------------------------------------------------------------------------------------------------------------------------------ ? Pezosiren
|
|               /-------------------------------------------------------------------------------------------------------------- 0 Behemotops proteus
0               |
|               +-------------------------------------------------------------------------------------------------------------- 0 Behemotops katsuiei
|               |
|               +-------------------------------------------------------------------------------------------------------------- ? Seuku emlongi
|               |
\---------------0                                                              /----------------------------------------------- 1 Archaeoparadoxia weltoni
                |                                                              |
                |               /----------------------------------------------1               /------------------------------- 1 Paleoparadoxia tabatai
                |               |                                              |               |
                |               |                                              \---------------1              /---------------- ? Neoparadoxia repenningi
                |               |                                                              \--------------1
                ################1                                                                             \---------------- 1 Neoparadoxia cecilialina
                                |
                                |              /------------------------------------------------------------------------------- 1 Ashoroa laticosta
                                |              |
                                \--------------1               /--------------------------------------------------------------- 1 Cornwallius sookensis
                                               |               |
                                               \---------------1               /----------------------------------------------- ? Ounalashkastylus tomidai
                                                               |               |
                                                               ################0               /------------------------------- 0 Desmostylus japonisus
                                                                               |               |
                                                                               \---------------0              /---------------- 0 Desmostylus hesperus
                                                                                               \--------------0
                                                                                                              \---------------- 0 Desmostylus coalingensis

Estimated states for character 20 on tree 1:

/------------------------------------------------------------------------------------------------------------------------------ 0 Moeritherium
|
+------------------------------------------------------------------------------------------------------------------------------ 0 Pezosiren
|
|               /-------------------------------------------------------------------------------------------------------------- 0 Behemotops proteus
0               |
|               +-------------------------------------------------------------------------------------------------------------- 0 Behemotops katsuiei
|               |
|               +-------------------------------------------------------------------------------------------------------------- 0 Seuku emlongi
|               |
\---------------0                                                              /----------------------------------------------- 0 Archaeoparadoxia weltoni
                |                                                              |
                |               /----------------------------------------------0               /------------------------------- 0 Paleoparadoxia tabatai
                |               |                                              |               |
                |               |                                              \---------------0              /---------------- ? Neoparadoxia repenningi
                |               |                                                              ###############1
                \---------------0                                                                             \---------------- 1 Neoparadoxia cecilialina
                                |
                                |              /------------------------------------------------------------------------------- 1 Ashoroa laticosta
                                |              |
                                ###############1               /--------------------------------------------------------------- 1 Cornwallius sookensis
                                               |               |
                                               \---------------1               /----------------------------------------------- 2 Ounalashkastylus tomidai
                                                               |               |
                                                               ################2               /------------------------------- 2 Desmostylus japonisus
                                                                               |               |
                                                                               \---------------2              /---------------- 2 Desmostylus hesperus
                                                                                               \--------------2
                                                                                                              \---------------- 2 Desmostylus coalingensis

Estimated states for character 21 on tree 1:

/------------------------------------------------------------------------------------------------------------------------------ 0 Moeritherium
|
+------------------------------------------------------------------------------------------------------------------------------ 0 Pezosiren
|
|               /-------------------------------------------------------------------------------------------------------------- 0 Behemotops proteus
0               |
|               +-------------------------------------------------------------------------------------------------------------- 0 Behemotops katsuiei
|               |
|               +-------------------------------------------------------------------------------------------------------------- 0 Seuku emlongi
|               |
\---------------0                                                              /----------------------------------------------- 0 Archaeoparadoxia weltoni
                |                                                              |
                |               /----------------------------------------------0               /------------------------------- 0 Paleoparadoxia tabatai
                |               |                                              |               |
                |               |                                              \---------------0              /---------------- ? Neoparadoxia repenningi
                |               |                                                              \--------------0
                \---------------0                                                                             \---------------- 0 Neoparadoxia cecilialina
                                |
                                |              /------------------------------------------------------------------------------- 0 Ashoroa laticosta
                                |              |
                                \--------------0               /--------------------------------------------------------------- 1 Cornwallius sookensis
                                               |               |
                                               ################1               /----------------------------------------------- 1 Ounalashkastylus tomidai
                                                               |               |
                                                               \---------------1               /------------------------------- 1 Desmostylus japonisus
                                                                               |               |
                                                                               \---------------1              /---------------- 1 Desmostylus hesperus
                                                                                               \--------------1
                                                                                                              \---------------- 1 Desmostylus coalingensis

Estimated states for character 22 on tree 1:

/------------------------------------------------------------------------------------------------------------------------------ 0 Moeritherium
|
+------------------------------------------------------------------------------------------------------------------------------ ? Pezosiren
|
|               /-------------------------------------------------------------------------------------------------------------- 0 Behemotops proteus
0               |
|               +-------------------------------------------------------------------------------------------------------------- 0 Behemotops katsuiei
|               |
|               +-------------------------------------------------------------------------------------------------------------- 0 Seuku emlongi
|               |
\---------------0                                                              /----------------------------------------------- 0 Archaeoparadoxia weltoni
                |                                                              |
                |               /----------------------------------------------0               /------------------------------- 0 Paleoparadoxia tabatai
                |               |                                              |               |
                |               |                                              \---------------0              /---------------- ? Neoparadoxia repenningi
                |               |                                                              ###############1
                \---------------0                                                                             \---------------- 1 Neoparadoxia cecilialina
                                |
                                |              /------------------------------------------------------------------------------- 0 Ashoroa laticosta
                                |              |
                                \--------------0               /--------------------------------------------------------------- 0 Cornwallius sookensis
                                               |               |
                                               \---------------0               /----------------------------------------------- 0 Ounalashkastylus tomidai
                                                               |               |
                                                               \---------------0               /------------------------------- 1 Desmostylus japonisus
                                                                               |               |
                                                                               ################1              /---------------- 1 Desmostylus hesperus
                                                                                               \--------------1
                                                                                                              \---------------- 1 Desmostylus coalingensis

Estimated states for character 23 on tree 1:

/------------------------------------------------------------------------------------------------------------------------------ 0 Moeritherium
|
############################################################################################################################### 1 Pezosiren
|
|               ############################################################################################################### 1 Behemotops proteus
0               |
|               +-------------------------------------------------------------------------------------------------------------- 0 Behemotops katsuiei
|               |
|               +-------------------------------------------------------------------------------------------------------------- 0 Seuku emlongi
|               |
\---------------0                                                              ################################################ 1 Archaeoparadoxia weltoni
                |                                                              |
                |               /----------------------------------------------0               /------------------------------- 0 Paleoparadoxia tabatai
                |               |                                              |               |
                |               |                                              \---------------0              /---------------- ? Neoparadoxia repenningi
                |               |                                                              \--------------0
                \---------------0                                                                             \---------------- 0 Neoparadoxia cecilialina
                                |
                                |              /------------------------------------------------------------------------------- 0 Ashoroa laticosta
                                |              |
                                \--------------0               /--------------------------------------------------------------- ? Cornwallius sookensis
                                               |               |
                                               ################1               /----------------------------------------------- ? Ounalashkastylus tomidai
                                                               |               |
                                                               \---------------1               /------------------------------- ? Desmostylus japonisus
                                                                               |               |
                                                                               \---------------1              /---------------- 1 Desmostylus hesperus
                                                                                               \--------------1
                                                                                                              \---------------- 1 Desmostylus coalingensis

Estimated states for character 24 on tree 1:

/------------------------------------------------------------------------------------------------------------------------------ 0 Moeritherium
|
+------------------------------------------------------------------------------------------------------------------------------ ? Pezosiren
|
|               /-------------------------------------------------------------------------------------------------------------- 0 Behemotops proteus
0               |
|               ############################################################################################################### 1 Behemotops katsuiei
|               |
|               +-------------------------------------------------------------------------------------------------------------- ? Seuku emlongi
|               |
\---------------0                                                              /----------------------------------------------- 1 Archaeoparadoxia weltoni
                |                                                              |
                |               ###############################################1               /------------------------------- 1 Paleoparadoxia tabatai
                |               |                                              |               |
                |               |                                              \---------------1              /---------------- 1 Neoparadoxia repenningi
                |               |                                                              \--------------1
                \---------------0                                                                             ################# 0 Neoparadoxia cecilialina
                                |
                                |              /------------------------------------------------------------------------------- ? Ashoroa laticosta
                                |              |
                                \--------------0               /--------------------------------------------------------------- 0 Cornwallius sookensis
                                               |               |
                                               \---------------0               /----------------------------------------------- ? Ounalashkastylus tomidai
                                                               |               |
                                                               \---------------0               /------------------------------- ? Desmostylus japonisus
                                                                               |               |
                                                                               \---------------0              /---------------- 0 Desmostylus hesperus
                                                                                               \--------------0
                                                                                                              \---------------- ? Desmostylus coalingensis

Estimated states for character 25 on tree 1:

/------------------------------------------------------------------------------------------------------------------------------ 0 Moeritherium
|
+------------------------------------------------------------------------------------------------------------------------------ 0 Pezosiren
|
|               /-------------------------------------------------------------------------------------------------------------- 0 Behemotops proteus
0               |
|               +-------------------------------------------------------------------------------------------------------------- 0 Behemotops katsuiei
|               |
|               +-------------------------------------------------------------------------------------------------------------- ? Seuku emlongi
|               |
\---------------0                                                              /----------------------------------------------- 1 Archaeoparadoxia weltoni
                |                                                              |
                |               ###############################################1               /------------------------------- 1 Paleoparadoxia tabatai
                |               |                                              |               |
                |               |                                              \---------------1              /---------------- ? Neoparadoxia repenningi
                |               |                                                              \--------------1
                \---------------0                                                                             \---------------- 1 Neoparadoxia cecilialina
                                |
                                |              /------------------------------------------------------------------------------- 0 Ashoroa laticosta
                                |              |
                                \--------------0               /--------------------------------------------------------------- 0 Cornwallius sookensis
                                               |               |
                                               \---------------0               ################################################ 1 Ounalashkastylus tomidai
                                                               |               |
                                                               \---------------0               /------------------------------- 0 Desmostylus japonisus
                                                                               |               |
                                                                               \---------------0              /---------------- 0 Desmostylus hesperus
                                                                                               \--------------0
                                                                                                              \---------------- 0 Desmostylus coalingensis

Estimated states for character 26 on tree 1:

/------------------------------------------------------------------------------------------------------------------------------ 0 Moeritherium
|
+------------------------------------------------------------------------------------------------------------------------------ 0 Pezosiren
|
|               /-------------------------------------------------------------------------------------------------------------- 0 Behemotops proteus
0               |
|               +-------------------------------------------------------------------------------------------------------------- 0 Behemotops katsuiei
|               |
|               +-------------------------------------------------------------------------------------------------------------- 0 Seuku emlongi
|               |
\---------------0                                                              /----------------------------------------------- 1 Archaeoparadoxia weltoni
                |                                                              |
                |               /----------------------------------------------1               /------------------------------- 1 Paleoparadoxia tabatai
                |               |                                              |               |
                |               |                                              \---------------1              /---------------- ? Neoparadoxia repenningi
                |               |                                                              \--------------1
                ################1                                                                             \---------------- 1 Neoparadoxia cecilialina
                                |
                                |              ################################################################################ 0 Ashoroa laticosta
                                |              |
                                \--------------1               /--------------------------------------------------------------- 1 Cornwallius sookensis
                                               |               |
                                               \---------------1               /----------------------------------------------- ? Ounalashkastylus tomidai
                                                               |               |
                                                               \---------------1               /------------------------------- 1 Desmostylus japonisus
                                                                               |               |
                                                                               \---------------1              /---------------- 1 Desmostylus hesperus
                                                                                               \--------------1
                                                                                                              \---------------- 1 Desmostylus coalingensis

Estimated states for character 27 on tree 1:

############################################################################################################################### 0 Moeritherium
|
+------------------------------------------------------------------------------------------------------------------------------ 1 Pezosiren
|
|               /-------------------------------------------------------------------------------------------------------------- 1 Behemotops proteus
1               |
|               +-------------------------------------------------------------------------------------------------------------- 1 Behemotops katsuiei
|               |
|               +-------------------------------------------------------------------------------------------------------------- 1 Seuku emlongi
|               |
\---------------1                                                              /----------------------------------------------- 0 Archaeoparadoxia weltoni
                |                                                              |
                |               /----------------------------------------------0               /------------------------------- 0 Paleoparadoxia tabatai
                |               |                                              |               |
                |               |                                              \---------------0              /---------------- ? Neoparadoxia repenningi
                |               |                                                              \--------------0
                ################0                                                                             \---------------- 0 Neoparadoxia cecilialina
                                |
                                |              /------------------------------------------------------------------------------- 0 Ashoroa laticosta
                                |              |
                                \--------------0               /--------------------------------------------------------------- 2 Cornwallius sookensis
                                               |               |
                                               ################2               ################################################ 0 Ounalashkastylus tomidai
                                                               |               |
                                                               \---------------2               /------------------------------- 2 Desmostylus japonisus
                                                                               |               |
                                                                               \---------------2              /---------------- 2 Desmostylus hesperus
                                                                                               \--------------2
                                                                                                              \---------------- 2 Desmostylus coalingensis

Estimated states for character 28 on tree 1:

/------------------------------------------------------------------------------------------------------------------------------ 0 Moeritherium
|
+------------------------------------------------------------------------------------------------------------------------------ 0 Pezosiren
|
|               /-------------------------------------------------------------------------------------------------------------- 0 Behemotops proteus
0               |
|               +-------------------------------------------------------------------------------------------------------------- 0 Behemotops katsuiei
|               |
|               +-------------------------------------------------------------------------------------------------------------- ? Seuku emlongi
|               |
\---------------0                                                              /----------------------------------------------- 0 Archaeoparadoxia weltoni
                |                                                              |
                |               /----------------------------------------------0               /------------------------------- 0 Paleoparadoxia tabatai
                |               |                                              |               |
                |               |                                              \---------------0              /---------------- ? Neoparadoxia repenningi
                |               |                                                              ###############1
                \---------------0                                                                             \---------------- 1 Neoparadoxia cecilialina
                                |
                                |              /------------------------------------------------------------------------------- 0 Ashoroa laticosta
                                |              |
                                \--------------0               /--------------------------------------------------------------- 0 Cornwallius sookensis
                                               |               |
                                               \---------------0               /----------------------------------------------- 1 Ounalashkastylus tomidai
                                                               |               |
                                                               ################1               /------------------------------- 1 Desmostylus japonisus
                                                                               |               |
                                                                               \---------------1              /---------------- 1 Desmostylus hesperus
                                                                                               \--------------1
                                                                                                              \---------------- 1 Desmostylus coalingensis

Estimated states for character 29 on tree 1:

/------------------------------------------------------------------------------------------------------------------------------ 0 Moeritherium
|
+------------------------------------------------------------------------------------------------------------------------------ 0 Pezosiren
|
|               /-------------------------------------------------------------------------------------------------------------- 0 Behemotops proteus
0               |
|               +-------------------------------------------------------------------------------------------------------------- 0 Behemotops katsuiei
|               |
|               +-------------------------------------------------------------------------------------------------------------- 0 Seuku emlongi
|               |
\---------------0                                                              /----------------------------------------------- ? Archaeoparadoxia weltoni
                |                                                              |
                |               /----------------------------------------------0               /------------------------------- 0 Paleoparadoxia tabatai
                |               |                                              |               |
                |               |                                              \---------------0              /---------------- ? Neoparadoxia repenningi
                |               |                                                              \--------------0
                \---------------0                                                                             \---------------- ? Neoparadoxia cecilialina
                                |
                                |              /------------------------------------------------------------------------------- ? Ashoroa laticosta
                                |              |
                                ###############1               /--------------------------------------------------------------- ? Cornwallius sookensis
                                               |               |
                                               \---------------1               /----------------------------------------------- 1 Ounalashkastylus tomidai
                                                               |               |
                                                               \---------------1               /------------------------------- 1 Desmostylus japonisus
                                                                               |               |
                                                                               \---------------1              /---------------- 1 Desmostylus hesperus
                                                                                               \--------------1
                                                                                                              \---------------- 1 Desmostylus coalingensis

Estimated states for character 30 on tree 1:

/------------------------------------------------------------------------------------------------------------------------------ 0 Moeritherium
|
+------------------------------------------------------------------------------------------------------------------------------ 0 Pezosiren
|
|               /-------------------------------------------------------------------------------------------------------------- 1 Behemotops proteus
0               |
|               +-------------------------------------------------------------------------------------------------------------- ? Behemotops katsuiei
|               |
|               +-------------------------------------------------------------------------------------------------------------- 1 Seuku emlongi
|               |
################1                                                              /----------------------------------------------- 1 Archaeoparadoxia weltoni
                |                                                              |
                |               /----------------------------------------------1               /------------------------------- 1 Paleoparadoxia tabatai
                |               |                                              |               |
                |               |                                              \---------------1              /---------------- 1 Neoparadoxia repenningi
                |               |                                                              \--------------1
                \---------------1                                                                             \---------------- 1 Neoparadoxia cecilialina
                                |
                                |              /------------------------------------------------------------------------------- ? Ashoroa laticosta
                                |              |
                                \--------------1               /--------------------------------------------------------------- ? Cornwallius sookensis
                                               |               |
                                               \---------------1               /----------------------------------------------- 1 Ounalashkastylus tomidai
                                                               |               |
                                                               \---------------1               /------------------------------- 1 Desmostylus japonisus
                                                                               |               |
                                                                               \---------------1              /---------------- 1 Desmostylus hesperus
                                                                                               \--------------1
                                                                                                              \---------------- - Desmostylus coalingensis

Estimated states for character 31 on tree 1:

############################################################################################################################### 1 Moeritherium
|
+------------------------------------------------------------------------------------------------------------------------------ 0 Pezosiren
|
|               /-------------------------------------------------------------------------------------------------------------- 0 Behemotops proteus
0               |
|               +-------------------------------------------------------------------------------------------------------------- ? Behemotops katsuiei
|               |
|               +-------------------------------------------------------------------------------------------------------------- 0 Seuku emlongi
|               |
\---------------0                                                              /----------------------------------------------- 0 Archaeoparadoxia weltoni
                |                                                              |
                |               /----------------------------------------------0               /------------------------------- 0 Paleoparadoxia tabatai
                |               |                                              |               |
                |               |                                              \---------------0              /---------------- ? Neoparadoxia repenningi
                |               |                                                              \--------------0
                \---------------0                                                                             \---------------- 0 Neoparadoxia cecilialina
                                |
                                |              /------------------------------------------------------------------------------- ? Ashoroa laticosta
                                |              |
                                ###############1               /--------------------------------------------------------------- 1 Cornwallius sookensis
                                               |               |
                                               \---------------1               /----------------------------------------------- 1 Ounalashkastylus tomidai
                                                               |               |
                                                               \---------------1               /------------------------------- 1 Desmostylus japonisus
                                                                               |               |
                                                                               \---------------1              /---------------- 1 Desmostylus hesperus
                                                                                               \--------------1
                                                                                                              ################# 2 Desmostylus coalingensis

Estimated states for character 32 on tree 1:

/------------------------------------------------------------------------------------------------------------------------------ 0 Moeritherium
|
+------------------------------------------------------------------------------------------------------------------------------ 0 Pezosiren
|
|               /-------------------------------------------------------------------------------------------------------------- ? Behemotops proteus
0               |
|               +-------------------------------------------------------------------------------------------------------------- ? Behemotops katsuiei
|               |
|               +-------------------------------------------------------------------------------------------------------------- 1 Seuku emlongi
|               |
################1                                                              /----------------------------------------------- 1 Archaeoparadoxia weltoni
                |                                                              |
                |               /----------------------------------------------1               /------------------------------- 1 Paleoparadoxia tabatai
                |               |                                              |               |
                |               |                                              \---------------1              /---------------- 1 Neoparadoxia repenningi
                |               |                                                              \--------------1
                \---------------1                                                                             \---------------- 1 Neoparadoxia cecilialina
                                |
                                |              /------------------------------------------------------------------------------- ? Ashoroa laticosta
                                |              |
                                ###############2               /--------------------------------------------------------------- ? Cornwallius sookensis
                                               |               |
                                               \---------------2               /----------------------------------------------- 2 Ounalashkastylus tomidai
                                                               |               |
                                                               \---------------2               /------------------------------- 2 Desmostylus japonisus
                                                                               |               |
                                                                               \---------------2              /---------------- 2 Desmostylus hesperus
                                                                                               \--------------2
                                                                                                              \---------------- - Desmostylus coalingensis

Estimated states for character 33 on tree 1:

/------------------------------------------------------------------------------------------------------------------------------ 3 Moeritherium
|
+------------------------------------------------------------------------------------------------------------------------------ 3 Pezosiren
|
|               /-------------------------------------------------------------------------------------------------------------- 3 Behemotops proteus
3               |
|               +-------------------------------------------------------------------------------------------------------------- ? Behemotops katsuiei
|               |
|               +-------------------------------------------------------------------------------------------------------------- ? Seuku emlongi
|               |
\---------------3                                                              /----------------------------------------------- ? Archaeoparadoxia weltoni
                |                                                              |
                |               /----------------------------------------------3               /------------------------------- 3 Paleoparadoxia tabatai
                |               |                                              |               |
                |               |                                              \---------------3              /---------------- ? Neoparadoxia repenningi
                |               |                                                              \--------------3
                \---------------3                                                                             \---------------- 3 Neoparadoxia cecilialina
                                |
                                |              /------------------------------------------------------------------------------- ? Ashoroa laticosta
                                |              |
                                ###############0               ################################################################ 2 Cornwallius sookensis
                                               |               |
                                               \---------------0               /----------------------------------------------- ? Ounalashkastylus tomidai
                                                               |               |
                                                               \---------------0               /------------------------------- 0 Desmostylus japonisus
                                                                               |               |
                                                                               \---------------0              /---------------- 1 Desmostylus hesperus
                                                                                               ###############1
                                                                                                              \---------------- 1 Desmostylus coalingensis

Estimated states for character 34 on tree 1:

/------------------------------------------------------------------------------------------------------------------------------ 0 Moeritherium
|
+------------------------------------------------------------------------------------------------------------------------------ ? Pezosiren
|
|               /-------------------------------------------------------------------------------------------------------------- ? Behemotops proteus
0               |
|               +-------------------------------------------------------------------------------------------------------------- ? Behemotops katsuiei
|               |
|               +-------------------------------------------------------------------------------------------------------------- ? Seuku emlongi
|               |
\---------------0                                                              /----------------------------------------------- 0 Archaeoparadoxia weltoni
                |                                                              |
                |               /----------------------------------------------0               /------------------------------- 1 Paleoparadoxia tabatai
                |               |                                              |               |
                |               |                                              ################1              /---------------- ? Neoparadoxia repenningi
                |               |                                                              \--------------1
                \---------------0                                                                             \---------------- 1 Neoparadoxia cecilialina
                                |
                                |              /------------------------------------------------------------------------------- ? Ashoroa laticosta
                                |              |
                                \--------------0               /--------------------------------------------------------------- 0 Cornwallius sookensis
                                               |               |
                                               \---------------0               /----------------------------------------------- ? Ounalashkastylus tomidai
                                                               |               |
                                                               \---------------0               /------------------------------- ? Desmostylus japonisus
                                                                               |               |
                                                                               \---------------0              /---------------- 0 Desmostylus hesperus
                                                                                               \--------------0
                                                                                                              \---------------- 0 Desmostylus coalingensis

Estimated states for character 35 on tree 1:

/------------------------------------------------------------------------------------------------------------------------------ 0 Moeritherium
|
+------------------------------------------------------------------------------------------------------------------------------ 0 Pezosiren
|
|               ############################################################################################################### 1 Behemotops proteus
0               |
|               +-------------------------------------------------------------------------------------------------------------- ? Behemotops katsuiei
|               |
|               +-------------------------------------------------------------------------------------------------------------- ? Seuku emlongi
|               |
\---------------0                                                              /----------------------------------------------- 0 Archaeoparadoxia weltoni
                |                                                              |
                |               /----------------------------------------------0               /------------------------------- 0 Paleoparadoxia tabatai
                |               |                                              |               |
                |               |                                              \---------------0              /---------------- ? Neoparadoxia repenningi
                |               |                                                              ###############1
                \---------------0                                                                             \---------------- 1 Neoparadoxia cecilialina
                                |
                                |              /------------------------------------------------------------------------------- ? Ashoroa laticosta
                                |              |
                                \--------------0               /--------------------------------------------------------------- 0 Cornwallius sookensis
                                               |               |
                                               \---------------0               /----------------------------------------------- ? Ounalashkastylus tomidai
                                                               |               |
                                                               \---------------0               /------------------------------- 0 Desmostylus japonisus
                                                                               |               |
                                                                               \---------------0              /---------------- 0 Desmostylus hesperus
                                                                                               \--------------0
                                                                                                              \---------------- - Desmostylus coalingensis

Estimated states for character 36 on tree 1:

/------------------------------------------------------------------------------------------------------------------------------ 0 Moeritherium
|
+------------------------------------------------------------------------------------------------------------------------------ ? Pezosiren
|
|               /-------------------------------------------------------------------------------------------------------------- ? Behemotops proteus
0               |
|               +-------------------------------------------------------------------------------------------------------------- ? Behemotops katsuiei
|               |
|               +-------------------------------------------------------------------------------------------------------------- ? Seuku emlongi
|               |
################1                                                              /----------------------------------------------- 1 Archaeoparadoxia weltoni
                |                                                              |
                |               /----------------------------------------------1               /------------------------------- 1 Paleoparadoxia tabatai
                |               |                                              |               |
                |               |                                              \---------------1              /---------------- ? Neoparadoxia repenningi
                |               |                                                              \--------------1
                \---------------1                                                                             \---------------- 1 Neoparadoxia cecilialina
                                |
                                |              /------------------------------------------------------------------------------- ? Ashoroa laticosta
                                |              |
                                \--------------1               /--------------------------------------------------------------- 1 Cornwallius sookensis
                                               |               |
                                               \---------------1               /----------------------------------------------- ? Ounalashkastylus tomidai
                                                               |               |
                                                               \---------------1               /------------------------------- ? Desmostylus japonisus
                                                                               |               |
                                                                               \---------------1              /---------------- 1 Desmostylus hesperus
                                                                                               \--------------1
                                                                                                              \---------------- ? Desmostylus coalingensis

Estimated states for character 37 on tree 1:

/------------------------------------------------------------------------------------------------------------------------------ - Moeritherium
|
+------------------------------------------------------------------------------------------------------------------------------ - Pezosiren
|
|               /-------------------------------------------------------------------------------------------------------------- ? Behemotops proteus
0               |
|               +-------------------------------------------------------------------------------------------------------------- ? Behemotops katsuiei
|               |
|               +-------------------------------------------------------------------------------------------------------------- ? Seuku emlongi
|               |
\---------------0                                                              /----------------------------------------------- 0 Archaeoparadoxia weltoni
                |                                                              |
                |               /----------------------------------------------0               /------------------------------- 0 Paleoparadoxia tabatai
                |               |                                              |               |
                |               |                                              \---------------0              /---------------- ? Neoparadoxia repenningi
                |               |                                                              \--------------0
                \---------------0                                                                             \---------------- 0 Neoparadoxia cecilialina
                                |
                                |              /------------------------------------------------------------------------------- 1 Ashoroa laticosta
                                |              |
                                ###############1               /--------------------------------------------------------------- 1 Cornwallius sookensis
                                               |               |
                                               \---------------1               /----------------------------------------------- ? Ounalashkastylus tomidai
                                                               |               |
                                                               \---------------1               /------------------------------- ? Desmostylus japonisus
                                                                               |               |
                                                                               \---------------1              /---------------- 1 Desmostylus hesperus
                                                                                               \--------------1
                                                                                                              \---------------- ? Desmostylus coalingensis

Estimated states for character 38 on tree 1:

/------------------------------------------------------------------------------------------------------------------------------ 0 Moeritherium
|
+------------------------------------------------------------------------------------------------------------------------------ 0 Pezosiren
|
|               /-------------------------------------------------------------------------------------------------------------- ? Behemotops proteus
0               |
|               +-------------------------------------------------------------------------------------------------------------- ? Behemotops katsuiei
|               |
|               +-------------------------------------------------------------------------------------------------------------- ? Seuku emlongi
|               |
################1                                                              /----------------------------------------------- ? Archaeoparadoxia weltoni
                |                                                              |
                |               /----------------------------------------------1               /------------------------------- 1 Paleoparadoxia tabatai
                |               |                                              |               |
                |               |                                              \---------------1              /---------------- ? Neoparadoxia repenningi
                |               |                                                              \--------------1
                \---------------1                                                                             \---------------- 1 Neoparadoxia cecilialina
                                |
                                |              /------------------------------------------------------------------------------- ? Ashoroa laticosta
                                |              |
                                \--------------1               /--------------------------------------------------------------- 1 Cornwallius sookensis
                                               |               |
                                               \---------------1               /----------------------------------------------- ? Ounalashkastylus tomidai
                                                               |               |
                                                               \---------------1               /------------------------------- 1 Desmostylus japonisus
                                                                               |               |
                                                                               \---------------1              /---------------- 1 Desmostylus hesperus
                                                                                               \--------------1
                                                                                                              \---------------- ? Desmostylus coalingensis

Estimated states for character 39 on tree 1:

/------------------------------------------------------------------------------------------------------------------------------ 0 Moeritherium
|
+------------------------------------------------------------------------------------------------------------------------------ 0 Pezosiren
|
|               /-------------------------------------------------------------------------------------------------------------- ? Behemotops proteus
0               |
|               +-------------------------------------------------------------------------------------------------------------- ? Behemotops katsuiei
|               |
|               +-------------------------------------------------------------------------------------------------------------- ? Seuku emlongi
|               |
################1                                                              /----------------------------------------------- 1 Archaeoparadoxia weltoni
                |                                                              |
                |               /----------------------------------------------1               /------------------------------- 1 Paleoparadoxia tabatai
                |               |                                              |               |
                |               |                                              \---------------1              /---------------- ? Neoparadoxia repenningi
                |               |                                                              \--------------1
                \---------------1                                                                             \---------------- 1 Neoparadoxia cecilialina
                                |
                                |              /------------------------------------------------------------------------------- 1 Ashoroa laticosta
                                |              |
                                \--------------1               /--------------------------------------------------------------- 1 Cornwallius sookensis
                                               |               |
                                               \---------------1               /----------------------------------------------- ? Ounalashkastylus tomidai
                                                               |               |
                                                               \---------------1               /------------------------------- ? Desmostylus japonisus
                                                                               |               |
                                                                               \---------------1              /---------------- 1 Desmostylus hesperus
                                                                                               \--------------1
                                                                                                              \---------------- 1 Desmostylus coalingensis

Estimated states for character 40 on tree 1:

/------------------------------------------------------------------------------------------------------------------------------ 0 Moeritherium
|
+------------------------------------------------------------------------------------------------------------------------------ 0 Pezosiren
|
|               /-------------------------------------------------------------------------------------------------------------- 1 Behemotops proteus
0               |
|               +-------------------------------------------------------------------------------------------------------------- ? Behemotops katsuiei
|               |
|               +-------------------------------------------------------------------------------------------------------------- ? Seuku emlongi
|               |
################1                                                              /----------------------------------------------- 1 Archaeoparadoxia weltoni
                |                                                              |
                |               /----------------------------------------------1               /------------------------------- 1 Paleoparadoxia tabatai
                |               |                                              |               |
                |               |                                              \---------------1              /---------------- ? Neoparadoxia repenningi
                |               |                                                              \--------------1
                \---------------1                                                                             \---------------- 1 Neoparadoxia cecilialina
                                |
                                |              /------------------------------------------------------------------------------- ? Ashoroa laticosta
                                |              |
                                \--------------1               /--------------------------------------------------------------- 1 Cornwallius sookensis
                                               |               |
                                               \---------------1               /----------------------------------------------- ? Ounalashkastylus tomidai
                                                               |               |
                                                               \---------------1               /------------------------------- ? Desmostylus japonisus
                                                                               |               |
                                                                               \---------------1              /---------------- 1 Desmostylus hesperus
                                                                                               \--------------1
                                                                                                              \---------------- 1 Desmostylus coalingensis

Estimated states for character 41 on tree 1:

/------------------------------------------------------------------------------------------------------------------------------ 0 Moeritherium
|
+------------------------------------------------------------------------------------------------------------------------------ 0 Pezosiren
|
|               /-------------------------------------------------------------------------------------------------------------- ? Behemotops proteus
0               |
|               +-------------------------------------------------------------------------------------------------------------- 1 Behemotops katsuiei
|               |
|               +-------------------------------------------------------------------------------------------------------------- ? Seuku emlongi
|               |
################1                                                              /----------------------------------------------- 1 Archaeoparadoxia weltoni
                |                                                              |
                |               /----------------------------------------------1               /------------------------------- 1 Paleoparadoxia tabatai
                |               |                                              |               |
                |               |                                              \---------------1              /---------------- ? Neoparadoxia repenningi
                |               |                                                              \--------------1
                \---------------1                                                                             \---------------- 1 Neoparadoxia cecilialina
                                |
                                |              /------------------------------------------------------------------------------- 1 Ashoroa laticosta
                                |              |
                                \--------------1               /--------------------------------------------------------------- ? Cornwallius sookensis
                                               |               |
                                               \---------------1               /----------------------------------------------- ? Ounalashkastylus tomidai
                                                               |               |
                                                               \---------------1               /------------------------------- ? Desmostylus japonisus
                                                                               |               |
                                                                               \---------------1              /---------------- 1 Desmostylus hesperus
                                                                                               \--------------1
                                                                                                              \---------------- 1 Desmostylus coalingensis

Estimated states for character 42 on tree 1:

/------------------------------------------------------------------------------------------------------------------------------ 0 Moeritherium
|
+------------------------------------------------------------------------------------------------------------------------------ 0 Pezosiren
|
|               /-------------------------------------------------------------------------------------------------------------- ? Behemotops proteus
0               |
|               +-------------------------------------------------------------------------------------------------------------- ? Behemotops katsuiei
|               |
|               +-------------------------------------------------------------------------------------------------------------- ? Seuku emlongi
|               |
\---------------0                                                              /----------------------------------------------- ? Archaeoparadoxia weltoni
                |                                                              |
                |               /----------------------------------------------0               /------------------------------- 0 Paleoparadoxia tabatai
                |               |                                              |               |
                |               |                                              \---------------0              /---------------- ? Neoparadoxia repenningi
                |               |                                                              \--------------0
                \---------------0                                                                             \---------------- 0 Neoparadoxia cecilialina
                                |
                                |              /------------------------------------------------------------------------------- ? Ashoroa laticosta
                                |              |
                                \--------------0               /--------------------------------------------------------------- 0 Cornwallius sookensis
                                               |               |
                                               \---------------0               /----------------------------------------------- ? Ounalashkastylus tomidai
                                                               |               |
                                                               \---------------0               /------------------------------- 0 Desmostylus japonisus
                                                                               |               |
                                                                               \---------------0              /---------------- 1 Desmostylus hesperus
                                                                                               ###############1
                                                                                                              \---------------- ? Desmostylus coalingensis

Estimated states for character 43 on tree 1:

/------------------------------------------------------------------------------------------------------------------------------ 0 Moeritherium
|
+------------------------------------------------------------------------------------------------------------------------------ 0 Pezosiren
|
|               /-------------------------------------------------------------------------------------------------------------- ? Behemotops proteus
0               |
|               +-------------------------------------------------------------------------------------------------------------- 0 Behemotops katsuiei
|               |
|               +-------------------------------------------------------------------------------------------------------------- ? Seuku emlongi
|               |
\---------------0                                                              /----------------------------------------------- 0 Archaeoparadoxia weltoni
                |                                                              |
                |               /----------------------------------------------0               /------------------------------- 0 Paleoparadoxia tabatai
                |               |                                              |               |
                |               |                                              \---------------0              /---------------- ? Neoparadoxia repenningi
                |               |                                                              \--------------0
                \---------------0                                                                             \---------------- 0 Neoparadoxia cecilialina
                                |
                                |              /------------------------------------------------------------------------------- 1 Ashoroa laticosta
                                |              |
                                ###############1               ################################################################ 0 Cornwallius sookensis
                                               |               |
                                               \---------------1               /----------------------------------------------- ? Ounalashkastylus tomidai
                                                               |               |
                                                               \---------------1               /------------------------------- ? Desmostylus japonisus
                                                                               |               |
                                                                               \---------------1              /---------------- 1 Desmostylus hesperus
                                                                                               \--------------1
                                                                                                              \---------------- 1 Desmostylus coalingensis

Estimated states for character 44 on tree 1:

/------------------------------------------------------------------------------------------------------------------------------ 0 Moeritherium
|
+------------------------------------------------------------------------------------------------------------------------------ 0 Pezosiren
|
|               /-------------------------------------------------------------------------------------------------------------- 0 Behemotops proteus
0               |
|               +-------------------------------------------------------------------------------------------------------------- ? Behemotops katsuiei
|               |
|               +-------------------------------------------------------------------------------------------------------------- ? Seuku emlongi
|               |
\---------------0                                                              /----------------------------------------------- 0 Archaeoparadoxia weltoni
                |                                                              |
                |               /----------------------------------------------0               /------------------------------- 0 Paleoparadoxia tabatai
                |               |                                              |               |
                |               |                                              \---------------0              /---------------- ? Neoparadoxia repenningi
                |               |                                                              \--------------0
                \---------------0                                                                             \---------------- 0 Neoparadoxia cecilialina
                                |
                                |              /------------------------------------------------------------------------------- 0 Ashoroa laticosta
                                |              |
                                \--------------0               /--------------------------------------------------------------- 0 Cornwallius sookensis
                                               |               |
                                               \---------------0               /----------------------------------------------- ? Ounalashkastylus tomidai
                                                               |               |
                                                               ################1               /------------------------------- ? Desmostylus japonisus
                                                                               |               |
                                                                               \---------------1              /---------------- 1 Desmostylus hesperus
                                                                                               \--------------1
                                                                                                              \---------------- ? Desmostylus coalingensis

Estimated states for character 45 on tree 1:

/------------------------------------------------------------------------------------------------------------------------------ 0 Moeritherium
|
############################################################################################################################### 1 Pezosiren
|
|               /-------------------------------------------------------------------------------------------------------------- ? Behemotops proteus
0               |
|               +-------------------------------------------------------------------------------------------------------------- ? Behemotops katsuiei
|               |
|               +-------------------------------------------------------------------------------------------------------------- ? Seuku emlongi
|               |
\---------------0                                                              /----------------------------------------------- ? Archaeoparadoxia weltoni
                |                                                              |
                |               /----------------------------------------------0               /------------------------------- 0 Paleoparadoxia tabatai
                |               |                                              |               |
                |               |                                              \---------------0              /---------------- ? Neoparadoxia repenningi
                |               |                                                              \--------------0
                \---------------0                                                                             \---------------- 0 Neoparadoxia cecilialina
                                |
                                |              /------------------------------------------------------------------------------- ? Ashoroa laticosta
                                |              |
                                ###############1               /--------------------------------------------------------------- 1 Cornwallius sookensis
                                               |               |
                                               \---------------1               /----------------------------------------------- ? Ounalashkastylus tomidai
                                                               |               |
                                                               \---------------1               /------------------------------- 1 Desmostylus japonisus
                                                                               |               |
                                                                               \---------------1              /---------------- 1 Desmostylus hesperus
                                                                                               \--------------1
                                                                                                              \---------------- ? Desmostylus coalingensis

Estimated states for character 46 on tree 1:

/------------------------------------------------------------------------------------------------------------------------------ 0 Moeritherium
|
+------------------------------------------------------------------------------------------------------------------------------ 0 Pezosiren
|
|               /-------------------------------------------------------------------------------------------------------------- ? Behemotops proteus
0               |
|               +-------------------------------------------------------------------------------------------------------------- ? Behemotops katsuiei
|               |
|               +-------------------------------------------------------------------------------------------------------------- ? Seuku emlongi
|               |
\---------------0                                                              /----------------------------------------------- 0 Archaeoparadoxia weltoni
                |                                                              |
                |               /----------------------------------------------0               /------------------------------- ? Paleoparadoxia tabatai
                |               |                                              |               |
                |               |                                              \---------------0              /---------------- ? Neoparadoxia repenningi
                |               |                                                              \--------------0
                \---------------0                                                                             \---------------- 0 Neoparadoxia cecilialina
                                |
                                |              /------------------------------------------------------------------------------- ? Ashoroa laticosta
                                |              |
                                ###############1               /--------------------------------------------------------------- 1 Cornwallius sookensis
                                               |               |
                                               \---------------1               /----------------------------------------------- ? Ounalashkastylus tomidai
                                                               |               |
                                                               \---------------1               /------------------------------- ? Desmostylus japonisus
                                                                               |               |
                                                                               \---------------1              /---------------- 1 Desmostylus hesperus
                                                                                               \--------------1
                                                                                                              \---------------- ? Desmostylus coalingensis

Estimated states for character 47 on tree 1:

/------------------------------------------------------------------------------------------------------------------------------ 0 Moeritherium
|
+------------------------------------------------------------------------------------------------------------------------------ 0 Pezosiren
|
|               /-------------------------------------------------------------------------------------------------------------- ? Behemotops proteus
0               |
|               +-------------------------------------------------------------------------------------------------------------- ? Behemotops katsuiei
|               |
|               +-------------------------------------------------------------------------------------------------------------- ? Seuku emlongi
|               |
\---------------0                                                              ################################################ 1 Archaeoparadoxia weltoni
                |                                                              |
                |               /----------------------------------------------0               /------------------------------- 0 Paleoparadoxia tabatai
                |               |                                              |               |
                |               |                                              \---------------0              /---------------- ? Neoparadoxia repenningi
                |               |                                                              \--------------0
                \---------------0                                                                             \---------------- 0 Neoparadoxia cecilialina
                                |
                                |              /------------------------------------------------------------------------------- ? Ashoroa laticosta
                                |              |
                                \--------------0               ################################################################ 1 Cornwallius sookensis
                                               |               |
                                               \---------------0               /----------------------------------------------- ? Ounalashkastylus tomidai
                                                               |               |
                                                               \---------------0               /------------------------------- ? Desmostylus japonisus
                                                                               |               |
                                                                               \---------------0              /---------------- 0 Desmostylus hesperus
                                                                                               \--------------0
                                                                                                              \---------------- ? Desmostylus coalingensis

Estimated states for character 48 on tree 1:

/------------------------------------------------------------------------------------------------------------------------------ - Moeritherium
|
+------------------------------------------------------------------------------------------------------------------------------ - Pezosiren
|
|               /-------------------------------------------------------------------------------------------------------------- ? Behemotops proteus
1               |
|               +-------------------------------------------------------------------------------------------------------------- 1 Behemotops katsuiei
|               |
|               +-------------------------------------------------------------------------------------------------------------- ? Seuku emlongi
|               |
\---------------1                                                              /----------------------------------------------- 0 Archaeoparadoxia weltoni
                |                                                              |
                |               ###############################################0               /------------------------------- ? Paleoparadoxia tabatai
                |               |                                              |               |
                |               |                                              \---------------0              /---------------- ? Neoparadoxia repenningi
                |               |                                                              \--------------0
                \---------------1                                                                             \---------------- 0 Neoparadoxia cecilialina
                                |
                                |              /------------------------------------------------------------------------------- ? Ashoroa laticosta
                                |              |
                                \--------------1               /--------------------------------------------------------------- 1 Cornwallius sookensis
                                               |               |
                                               \---------------1               /----------------------------------------------- ? Ounalashkastylus tomidai
                                                               |               |
                                                               \---------------1               /------------------------------- ? Desmostylus japonisus
                                                                               |               |
                                                                               \---------------1              ################# 0 Desmostylus hesperus
                                                                                               \--------------1
                                                                                                              \---------------- 1 Desmostylus coalingensis

Estimated states for character 49 on tree 1:

/------------------------------------------------------------------------------------------------------------------------------ 0 Moeritherium
|
+------------------------------------------------------------------------------------------------------------------------------ 0 Pezosiren
|
|               /-------------------------------------------------------------------------------------------------------------- ? Behemotops proteus
0               |
|               +-------------------------------------------------------------------------------------------------------------- ? Behemotops katsuiei
|               |
|               +-------------------------------------------------------------------------------------------------------------- ? Seuku emlongi
|               |
################1                                                              /----------------------------------------------- 1 Archaeoparadoxia weltoni
                |                                                              |
                |               /----------------------------------------------1               /------------------------------- 1 Paleoparadoxia tabatai
                |               |                                              |               |
                |               |                                              \---------------1              /---------------- ? Neoparadoxia repenningi
                |               |                                                              \--------------1
                \---------------1                                                                             \---------------- 1 Neoparadoxia cecilialina
                                |
                                |              /------------------------------------------------------------------------------- 1 Ashoroa laticosta
                                |              |
                                \--------------1               /--------------------------------------------------------------- 1 Cornwallius sookensis
                                               |               |
                                               \---------------1               /----------------------------------------------- ? Ounalashkastylus tomidai
                                                               |               |
                                                               \---------------1               /------------------------------- 1 Desmostylus japonisus
                                                                               |               |
                                                                               \---------------1              /---------------- 1 Desmostylus hesperus
                                                                                               \--------------1
                                                                                                              \---------------- ? Desmostylus coalingensis

Estimated states for character 50 on tree 1:

/------------------------------------------------------------------------------------------------------------------------------ 0 Moeritherium
|
############################################################################################################################### 1 Pezosiren
|
|               /-------------------------------------------------------------------------------------------------------------- ? Behemotops proteus
0               |
|               +-------------------------------------------------------------------------------------------------------------- 0 Behemotops katsuiei
|               |
|               +-------------------------------------------------------------------------------------------------------------- ? Seuku emlongi
|               |
\---------------0                                                              /----------------------------------------------- 0 Archaeoparadoxia weltoni
                |                                                              |
                |               /----------------------------------------------0               /------------------------------- 0 Paleoparadoxia tabatai
                |               |                                              |               |
                |               |                                              \---------------0              /---------------- ? Neoparadoxia repenningi
                |               |                                                              \--------------0
                \---------------0                                                                             \---------------- 0 Neoparadoxia cecilialina
                                |
                                |              /------------------------------------------------------------------------------- 1 Ashoroa laticosta
                                |              |
                                ###############1               /--------------------------------------------------------------- 1 Cornwallius sookensis
                                               |               |
                                               \---------------1               /----------------------------------------------- ? Ounalashkastylus tomidai
                                                               |               |
                                                               \---------------1               /------------------------------- 1 Desmostylus japonisus
                                                                               |               |
                                                                               \---------------1              /---------------- 1 Desmostylus hesperus
                                                                                               \--------------1
                                                                                                              \---------------- 1 Desmostylus coalingensis

Estimated states for character 51 on tree 1:

/------------------------------------------------------------------------------------------------------------------------------ - Moeritherium
|
+------------------------------------------------------------------------------------------------------------------------------ 0 Pezosiren
|
|               /-------------------------------------------------------------------------------------------------------------- ? Behemotops proteus
0               |
|               +-------------------------------------------------------------------------------------------------------------- 0 Behemotops katsuiei
|               |
|               +-------------------------------------------------------------------------------------------------------------- ? Seuku emlongi
|               |
\---------------0                                                              /----------------------------------------------- 0 Archaeoparadoxia weltoni
                |                                                              |
                |               /----------------------------------------------0               ################################ 1 Paleoparadoxia tabatai
                |               |                                              |               |
                |               |                                              \---------------0              /---------------- ? Neoparadoxia repenningi
                |               |                                                              \--------------0
                \---------------0                                                                             \---------------- 0 Neoparadoxia cecilialina
                                |
                                |              /------------------------------------------------------------------------------- 0 Ashoroa laticosta
                                |              |
                                \--------------0               /--------------------------------------------------------------- 0 Cornwallius sookensis
                                               |               |
                                               \---------------0               /----------------------------------------------- ? Ounalashkastylus tomidai
                                                               |               |
                                                               ################1               /------------------------------- 1 Desmostylus japonisus
                                                                               |               |
                                                                               \---------------1              /---------------- 1 Desmostylus hesperus
                                                                                               \--------------1
                                                                                                              \---------------- 1 Desmostylus coalingensis

Estimated states for character 52 on tree 1:

/------------------------------------------------------------------------------------------------------------------------------ 0 Moeritherium
|
+------------------------------------------------------------------------------------------------------------------------------ 0 Pezosiren
|
|               /-------------------------------------------------------------------------------------------------------------- ? Behemotops proteus
0               |
|               +-------------------------------------------------------------------------------------------------------------- ? Behemotops katsuiei
|               |
|               +-------------------------------------------------------------------------------------------------------------- ? Seuku emlongi
|               |
\---------------0                                                              /----------------------------------------------- 0 Archaeoparadoxia weltoni
                |                                                              |
                |               /----------------------------------------------0               /------------------------------- 0 Paleoparadoxia tabatai
                |               |                                              |               |
                |               |                                              \---------------0              /---------------- ? Neoparadoxia repenningi
                |               |                                                              ###############1
                \---------------0                                                                             \---------------- 1 Neoparadoxia cecilialina
                                |
                                |              /------------------------------------------------------------------------------- 0 Ashoroa laticosta
                                |              |
                                \--------------0               /--------------------------------------------------------------- 0 Cornwallius sookensis
                                               |               |
                                               \---------------0               /----------------------------------------------- ? Ounalashkastylus tomidai
                                                               |               |
                                                               ################1               /------------------------------- 1 Desmostylus japonisus
                                                                               |               |
                                                                               \---------------1              /---------------- 1 Desmostylus hesperus
                                                                                               \--------------1
                                                                                                              \---------------- 1 Desmostylus coalingensis

Estimated states for character 53 on tree 1:

/------------------------------------------------------------------------------------------------------------------------------ 0 Moeritherium
|
############################################################################################################################### 1 Pezosiren
|
|               /-------------------------------------------------------------------------------------------------------------- ? Behemotops proteus
0               |
|               +-------------------------------------------------------------------------------------------------------------- 0 Behemotops katsuiei
|               |
|               +-------------------------------------------------------------------------------------------------------------- ? Seuku emlongi
|               |
\---------------0                                                              /----------------------------------------------- 1 Archaeoparadoxia weltoni
                |                                                              |
                |               ###############################################1               /------------------------------- 1 Paleoparadoxia tabatai
                |               |                                              |               |
                |               |                                              \---------------1              /---------------- ? Neoparadoxia repenningi
                |               |                                                              \--------------1
                \---------------0                                                                             \---------------- 1 Neoparadoxia cecilialina
                                |
                                |              /------------------------------------------------------------------------------- 0 Ashoroa laticosta
                                |              |
                                \--------------0               /--------------------------------------------------------------- 0 Cornwallius sookensis
                                               |               |
                                               \---------------0               /----------------------------------------------- ? Ounalashkastylus tomidai
                                                               |               |
                                                               \---------------0               ################################ 1 Desmostylus japonisus
                                                                               |               |
                                                                               \---------------0              /---------------- 0 Desmostylus hesperus
                                                                                               \--------------0
                                                                                                              \---------------- 0 Desmostylus coalingensis

Estimated states for character 54 on tree 1:

/------------------------------------------------------------------------------------------------------------------------------ 0 Moeritherium
|
+------------------------------------------------------------------------------------------------------------------------------ 0 Pezosiren
|
|               /-------------------------------------------------------------------------------------------------------------- ? Behemotops proteus
0               |
|               +-------------------------------------------------------------------------------------------------------------- ? Behemotops katsuiei
|               |
|               +-------------------------------------------------------------------------------------------------------------- ? Seuku emlongi
|               |
\---------------0                                                              /----------------------------------------------- 0 Archaeoparadoxia weltoni
                |                                                              |
                |               /----------------------------------------------0               /------------------------------- 0 Paleoparadoxia tabatai
                |               |                                              |               |
                |               |                                              \---------------0              /---------------- ? Neoparadoxia repenningi
                |               |                                                              \--------------0
                \---------------0                                                                             \---------------- 0 Neoparadoxia cecilialina
                                |
                                |              /------------------------------------------------------------------------------- 0 Ashoroa laticosta
                                |              |
                                \--------------0               /--------------------------------------------------------------- 1 Cornwallius sookensis
                                               |               |
                                               ################1               /----------------------------------------------- ? Ounalashkastylus tomidai
                                                               |               |
                                                               \---------------1               /------------------------------- 1 Desmostylus japonisus
                                                                               |               |
                                                                               \---------------1              /---------------- 0 Desmostylus hesperus
                                                                                               ###############0
                                                                                                              \---------------- 0 Desmostylus coalingensis

Estimated states for character 55 on tree 1:

/------------------------------------------------------------------------------------------------------------------------------ 0 Moeritherium
|
############################################################################################################################### 1 Pezosiren
|
|               /-------------------------------------------------------------------------------------------------------------- 0 Behemotops proteus
0               |
|               +-------------------------------------------------------------------------------------------------------------- 0 Behemotops katsuiei
|               |
|               +-------------------------------------------------------------------------------------------------------------- ? Seuku emlongi
|               |
\---------------0                                                              /----------------------------------------------- 0 Archaeoparadoxia weltoni
                |                                                              |
                |               /----------------------------------------------0               /------------------------------- 0 Paleoparadoxia tabatai
                |               |                                              |               |
                |               |                                              \---------------0              /---------------- ? Neoparadoxia repenningi
                |               |                                                              \--------------0
                \---------------0                                                                             \---------------- 0 Neoparadoxia cecilialina
                                |
                                |              /------------------------------------------------------------------------------- ? Ashoroa laticosta
                                |              |
                                ###############1               /--------------------------------------------------------------- 1 Cornwallius sookensis
                                               |               |
                                               \---------------1               /----------------------------------------------- ? Ounalashkastylus tomidai
                                                               |               |
                                                               \---------------1               ################################ 0 Desmostylus japonisus
                                                                               |               |
                                                                               \---------------1              /---------------- 1 Desmostylus hesperus
                                                                                               \--------------1
                                                                                                              \---------------- 1 Desmostylus coalingensis

Estimated states for character 56 on tree 1:

/------------------------------------------------------------------------------------------------------------------------------ 0 Moeritherium
|
+------------------------------------------------------------------------------------------------------------------------------ 0 Pezosiren
|
|               /-------------------------------------------------------------------------------------------------------------- ? Behemotops proteus
0               |
|               +-------------------------------------------------------------------------------------------------------------- 0 Behemotops katsuiei
|               |
|               +-------------------------------------------------------------------------------------------------------------- ? Seuku emlongi
|               |
\---------------0                                                              /----------------------------------------------- ? Archaeoparadoxia weltoni
                |                                                              |
                |               /----------------------------------------------0               /------------------------------- 0 Paleoparadoxia tabatai
                |               |                                              |               |
                |               |                                              \---------------0              /---------------- ? Neoparadoxia repenningi
                |               |                                                              \--------------0
                \---------------0                                                                             \---------------- 0 Neoparadoxia cecilialina
                                |
                                |              /------------------------------------------------------------------------------- 0 Ashoroa laticosta
                                |              |
                                \--------------0               /--------------------------------------------------------------- 0 Cornwallius sookensis
                                               |               |
                                               \---------------0               /----------------------------------------------- ? Ounalashkastylus tomidai
                                                               |               |
                                                               \---------------0               ################################ 1 Desmostylus japonisus
                                                                               |               |
                                                                               \---------------0              /---------------- 0 Desmostylus hesperus
                                                                                               \--------------0
                                                                                                              \---------------- ? Desmostylus coalingensis

Estimated states for character 57 on tree 1:

/------------------------------------------------------------------------------------------------------------------------------ 0 Moeritherium
|
+------------------------------------------------------------------------------------------------------------------------------ 0 Pezosiren
|
|               /-------------------------------------------------------------------------------------------------------------- ? Behemotops proteus
0               |
|               +-------------------------------------------------------------------------------------------------------------- 0 Behemotops katsuiei
|               |
|               +-------------------------------------------------------------------------------------------------------------- ? Seuku emlongi
|               |
\---------------0                                                              /----------------------------------------------- 0 Archaeoparadoxia weltoni
                |                                                              |
                |               /----------------------------------------------0               /------------------------------- 0 Paleoparadoxia tabatai
                |               |                                              |               |
                |               |                                              \---------------0              /---------------- ? Neoparadoxia repenningi
                |               |                                                              \--------------0
                \---------------0                                                                             \---------------- 0 Neoparadoxia cecilialina
                                |
                                |              /------------------------------------------------------------------------------- 0 Ashoroa laticosta
                                |              |
                                \--------------0               /--------------------------------------------------------------- 0 Cornwallius sookensis
                                               |               |
                                               \---------------0               /----------------------------------------------- ? Ounalashkastylus tomidai
                                                               |               |
                                                               \---------------0               ################################ 1 Desmostylus japonisus
                                                                               |               |
                                                                               \---------------0              /---------------- 0 Desmostylus hesperus
                                                                                               \--------------0
                                                                                                              \---------------- ? Desmostylus coalingensis

Estimated states for character 58 on tree 1:

/------------------------------------------------------------------------------------------------------------------------------ 0 Moeritherium
|
############################################################################################################################### 1 Pezosiren
|
|               /-------------------------------------------------------------------------------------------------------------- ? Behemotops proteus
0               |
|               +-------------------------------------------------------------------------------------------------------------- ? Behemotops katsuiei
|               |
|               +-------------------------------------------------------------------------------------------------------------- ? Seuku emlongi
|               |
\---------------0                                                              /----------------------------------------------- 1 Archaeoparadoxia weltoni
                |                                                              |
                |               ###############################################1               /------------------------------- 1 Paleoparadoxia tabatai
                |               |                                              |               |
                |               |                                              \---------------1              /---------------- ? Neoparadoxia repenningi
                |               |                                                              \--------------1
                \---------------0                                                                             \---------------- 1 Neoparadoxia cecilialina
                                |
                                |              /------------------------------------------------------------------------------- ? Ashoroa laticosta
                                |              |
                                \--------------0               /--------------------------------------------------------------- 0 Cornwallius sookensis
                                               |               |
                                               \---------------0               /----------------------------------------------- ? Ounalashkastylus tomidai
                                                               |               |
                                                               \---------------0               /------------------------------- 0 Desmostylus japonisus
                                                                               |               |
                                                                               \---------------0              /---------------- 1 Desmostylus hesperus
                                                                                               ###############1
                                                                                                              \---------------- ? Desmostylus coalingensis

Estimated states for character 59 on tree 1:

/------------------------------------------------------------------------------------------------------------------------------ 0 Moeritherium
|
############################################################################################################################### 1 Pezosiren
|
|               /-------------------------------------------------------------------------------------------------------------- ? Behemotops proteus
0               |
|               +-------------------------------------------------------------------------------------------------------------- ? Behemotops katsuiei
|               |
|               +-------------------------------------------------------------------------------------------------------------- ? Seuku emlongi
|               |
\---------------0                                                              /----------------------------------------------- 0 Archaeoparadoxia weltoni
                |                                                              |
                |               /----------------------------------------------0               /------------------------------- 1 Paleoparadoxia tabatai
                |               |                                              |               |
                |               |                                              ################1              /---------------- ? Neoparadoxia repenningi
                |               |                                                              \--------------1
                \---------------0                                                                             \---------------- 1 Neoparadoxia cecilialina
                                |
                                |              /------------------------------------------------------------------------------- ? Ashoroa laticosta
                                |              |
                                \--------------0               ################################################################ 1 Cornwallius sookensis
                                               |               |
                                               \---------------0               /----------------------------------------------- ? Ounalashkastylus tomidai
                                                               |               |
                                                               \---------------0               /------------------------------- 0 Desmostylus japonisus
                                                                               |               |
                                                                               \---------------0              /---------------- 0 Desmostylus hesperus
                                                                                               \--------------0
                                                                                                              \---------------- ? Desmostylus coalingensis

Estimated states for character 60 on tree 1:

/------------------------------------------------------------------------------------------------------------------------------ 0 Moeritherium
|
############################################################################################################################### 1 Pezosiren
|
|               /-------------------------------------------------------------------------------------------------------------- ? Behemotops proteus
0               |
|               +-------------------------------------------------------------------------------------------------------------- ? Behemotops katsuiei
|               |
|               +-------------------------------------------------------------------------------------------------------------- ? Seuku emlongi
|               |
\---------------0                                                              /----------------------------------------------- 0 Archaeoparadoxia weltoni
                |                                                              |
                |               /----------------------------------------------0               /------------------------------- 0 Paleoparadoxia tabatai
                |               |                                              |               |
                |               |                                              \---------------0              /---------------- ? Neoparadoxia repenningi
                |               |                                                              ###############1
                \---------------0                                                                             \---------------- 1 Neoparadoxia cecilialina
                                |
                                |              /------------------------------------------------------------------------------- ? Ashoroa laticosta
                                |              |
                                \--------------0               ################################################################ 1 Cornwallius sookensis
                                               |               |
                                               \---------------0               /----------------------------------------------- ? Ounalashkastylus tomidai
                                                               |               |
                                                               \---------------0               /------------------------------- 0 Desmostylus japonisus
                                                                               |               |
                                                                               \---------------0              /---------------- 0 Desmostylus hesperus
                                                                                               \--------------0
                                                                                                              \---------------- ? Desmostylus coalingensis

Estimated states for character 61 on tree 1:

/------------------------------------------------------------------------------------------------------------------------------ - Moeritherium
|
+------------------------------------------------------------------------------------------------------------------------------ 0 Pezosiren
|
|               /-------------------------------------------------------------------------------------------------------------- ? Behemotops proteus
0               |
|               +-------------------------------------------------------------------------------------------------------------- ? Behemotops katsuiei
|               |
|               +-------------------------------------------------------------------------------------------------------------- ? Seuku emlongi
|               |
\---------------0                                                              /----------------------------------------------- 0 Archaeoparadoxia weltoni
                |                                                              |
                |               /----------------------------------------------0               /------------------------------- 0 Paleoparadoxia tabatai
                |               |                                              |               |
                |               |                                              \---------------0              /---------------- ? Neoparadoxia repenningi
                |               |                                                              ###############1
                \---------------0                                                                             \---------------- 1 Neoparadoxia cecilialina
                                |
                                |              /------------------------------------------------------------------------------- 1 Ashoroa laticosta
                                |              |
                                ###############1               /--------------------------------------------------------------- 1 Cornwallius sookensis
                                               |               |
                                               \---------------1               /----------------------------------------------- ? Ounalashkastylus tomidai
                                                               |               |
                                                               \---------------1               /------------------------------- ? Desmostylus japonisus
                                                                               |               |
                                                                               \---------------1              /---------------- 1 Desmostylus hesperus
                                                                                               \--------------1
                                                                                                              \---------------- ? Desmostylus coalingensis

Estimated states for character 62 on tree 1:

/------------------------------------------------------------------------------------------------------------------------------ - Moeritherium
|
+------------------------------------------------------------------------------------------------------------------------------ 0 Pezosiren
|
|               /-------------------------------------------------------------------------------------------------------------- ? Behemotops proteus
0               |
|               +-------------------------------------------------------------------------------------------------------------- ? Behemotops katsuiei
|               |
|               +-------------------------------------------------------------------------------------------------------------- ? Seuku emlongi
|               |
\---------------0                                                              /----------------------------------------------- 0 Archaeoparadoxia weltoni
                |                                                              |
                |               /----------------------------------------------0               /------------------------------- 0 Paleoparadoxia tabatai
                |               |                                              |               |
                |               |                                              \---------------0              /---------------- ? Neoparadoxia repenningi
                |               |                                                              ###############1
                \---------------0                                                                             \---------------- 1 Neoparadoxia cecilialina
                                |
                                |              /------------------------------------------------------------------------------- 0 Ashoroa laticosta
                                |              |
                                \--------------0               /--------------------------------------------------------------- 0 Cornwallius sookensis
                                               |               |
                                               \---------------0               /----------------------------------------------- ? Ounalashkastylus tomidai
                                                               |               |
                                                               \---------------0               /------------------------------- ? Desmostylus japonisus
                                                                               |               |
                                                                               \---------------0              ################# 1 Desmostylus hesperus
                                                                                               \--------------0
                                                                                                              \---------------- 0 Desmostylus coalingensis

Estimated states for character 63 on tree 1:

/------------------------------------------------------------------------------------------------------------------------------ 0 Moeritherium
|
+------------------------------------------------------------------------------------------------------------------------------ 0 Pezosiren
|
|               /-------------------------------------------------------------------------------------------------------------- ? Behemotops proteus
0               |
|               +-------------------------------------------------------------------------------------------------------------- ? Behemotops katsuiei
|               |
|               +-------------------------------------------------------------------------------------------------------------- ? Seuku emlongi
|               |
\---------------0                                                              /----------------------------------------------- 0 Archaeoparadoxia weltoni
                |                                                              |
                |               /----------------------------------------------0               /------------------------------- 1 Paleoparadoxia tabatai
                |               |                                              |               |
                |               |                                              ################1              /---------------- ? Neoparadoxia repenningi
                |               |                                                              \--------------1
                \---------------0                                                                             \---------------- 1 Neoparadoxia cecilialina
                                |
                                |              /------------------------------------------------------------------------------- ? Ashoroa laticosta
                                |              |
                                \--------------0               /--------------------------------------------------------------- 0 Cornwallius sookensis
                                               |               |
                                               \---------------0               /----------------------------------------------- ? Ounalashkastylus tomidai
                                                               |               |
                                                               \---------------0               /------------------------------- ? Desmostylus japonisus
                                                                               |               |
                                                                               \---------------0              /---------------- 0 Desmostylus hesperus
                                                                                               \--------------0
                                                                                                              \---------------- 0 Desmostylus coalingensis

Estimated states for character 64 on tree 1:

/------------------------------------------------------------------------------------------------------------------------------ 0 Moeritherium
|
+------------------------------------------------------------------------------------------------------------------------------ ? Pezosiren
|
|               /-------------------------------------------------------------------------------------------------------------- 0 Behemotops proteus
0               |
|               +-------------------------------------------------------------------------------------------------------------- 0 Behemotops katsuiei
|               |
|               +-------------------------------------------------------------------------------------------------------------- 0 Seuku emlongi
|               |
\---------------0                                                              /----------------------------------------------- 0 Archaeoparadoxia weltoni
                |                                                              |
                |               /----------------------------------------------0               /------------------------------- 0 Paleoparadoxia tabatai
                |               |                                              |               |
                |               |                                              \---------------0              /---------------- 0 Neoparadoxia repenningi
                |               |                                                              \--------------0
                \---------------0                                                                             \---------------- 0 Neoparadoxia cecilialina
                                |
                                |              /------------------------------------------------------------------------------- 0 Ashoroa laticosta
                                |              |
                                \--------------0               /--------------------------------------------------------------- 0 Cornwallius sookensis
                                               |               |
                                               \---------------0               /----------------------------------------------- 0 Ounalashkastylus tomidai
                                                               |               |
                                                               \---------------0               /------------------------------- ? Desmostylus japonisus
                                                                               |               |
                                                                               ################1              /---------------- 1 Desmostylus hesperus
                                                                                               \--------------1
                                                                                                              \---------------- 1 Desmostylus coalingensis

Estimated states for character 65 on tree 1:

/------------------------------------------------------------------------------------------------------------------------------ 0 Moeritherium
|
+------------------------------------------------------------------------------------------------------------------------------ 0 Pezosiren
|
|               /-------------------------------------------------------------------------------------------------------------- 0 Behemotops proteus
0               |
|               +-------------------------------------------------------------------------------------------------------------- 0 Behemotops katsuiei
|               |
|               +-------------------------------------------------------------------------------------------------------------- ? Seuku emlongi
|               |
\---------------0                                                              /----------------------------------------------- 0 Archaeoparadoxia weltoni
                |                                                              |
                |               /----------------------------------------------0               /------------------------------- 0 Paleoparadoxia tabatai
                |               |                                              |               |
                |               |                                              \---------------0              /---------------- 1 Neoparadoxia repenningi
                |               |                                                              ###############1
                \---------------0                                                                             \---------------- 1 Neoparadoxia cecilialina
                                |
                                |              /------------------------------------------------------------------------------- 0 Ashoroa laticosta
                                |              |
                                \--------------0               /--------------------------------------------------------------- 0 Cornwallius sookensis
                                               |               |
                                               \---------------0               /----------------------------------------------- 0 Ounalashkastylus tomidai
                                                               |               |
                                                               \---------------0               /------------------------------- ? Desmostylus japonisus
                                                                               |               |
                                                                               \---------------0              /---------------- 0 Desmostylus hesperus
                                                                                               \--------------0
                                                                                                              \---------------- 0 Desmostylus coalingensis

Estimated states for character 66 on tree 1:

/------------------------------------------------------------------------------------------------------------------------------ 0 Moeritherium
|
+------------------------------------------------------------------------------------------------------------------------------ ? Pezosiren
|
|               /-------------------------------------------------------------------------------------------------------------- 0 Behemotops proteus
0               |
|               +-------------------------------------------------------------------------------------------------------------- ? Behemotops katsuiei
|               |
|               +-------------------------------------------------------------------------------------------------------------- 0 Seuku emlongi
|               |
\---------------0                                                              /----------------------------------------------- 0 Archaeoparadoxia weltoni
                |                                                              |
                |               /----------------------------------------------0               ################################ 1 Paleoparadoxia tabatai
                |               |                                              |               |
                |               |                                              \---------------0              /---------------- 0 Neoparadoxia repenningi
                |               |                                                              \--------------0
                \---------------0                                                                             \---------------- 0 Neoparadoxia cecilialina
                                |
                                |              /------------------------------------------------------------------------------- 0 Ashoroa laticosta
                                |              |
                                \--------------0               /--------------------------------------------------------------- 0 Cornwallius sookensis
                                               |               |
                                               \---------------0               /----------------------------------------------- 0 Ounalashkastylus tomidai
                                                               |               |
                                                               \---------------0               /------------------------------- ? Desmostylus japonisus
                                                                               |               |
                                                                               \---------------0              /---------------- 0 Desmostylus hesperus
                                                                                               \--------------0
                                                                                                              \---------------- 0 Desmostylus coalingensis

Estimated states for character 67 on tree 1:

/------------------------------------------------------------------------------------------------------------------------------ 0 Moeritherium
|
+------------------------------------------------------------------------------------------------------------------------------ 0 Pezosiren
|
|               /-------------------------------------------------------------------------------------------------------------- 0 Behemotops proteus
0               |
|               +-------------------------------------------------------------------------------------------------------------- ? Behemotops katsuiei
|               |
|               +-------------------------------------------------------------------------------------------------------------- 0 Seuku emlongi
|               |
\---------------0                                                              /----------------------------------------------- 0 Archaeoparadoxia weltoni
                |                                                              |
                |               /----------------------------------------------0               /------------------------------- 0 Paleoparadoxia tabatai
                |               |                                              |               |
                |               |                                              \---------------0              ################# 1 Neoparadoxia repenningi
                |               |                                                              \--------------0
                \---------------0                                                                             \---------------- 0 Neoparadoxia cecilialina
                                |
                                |              /------------------------------------------------------------------------------- ? Ashoroa laticosta
                                |              |
                                \--------------0               /--------------------------------------------------------------- 0 Cornwallius sookensis
                                               |               |
                                               \---------------0               /----------------------------------------------- 0 Ounalashkastylus tomidai
                                                               |               |
                                                               \---------------0               /------------------------------- 0 Desmostylus japonisus
                                                                               |               |
                                                                               \---------------0              ################# 1 Desmostylus hesperus
                                                                                               \--------------0
                                                                                                              \---------------- 0 Desmostylus coalingensis

Estimated states for character 68 on tree 1:

/------------------------------------------------------------------------------------------------------------------------------ 0 Moeritherium
|
+------------------------------------------------------------------------------------------------------------------------------ 0 Pezosiren
|
|               /-------------------------------------------------------------------------------------------------------------- 0 Behemotops proteus
0               |
|               +-------------------------------------------------------------------------------------------------------------- 0 Behemotops katsuiei
|               |
|               +-------------------------------------------------------------------------------------------------------------- 0 Seuku emlongi
|               |
\---------------0                                                              /----------------------------------------------- 1 Archaeoparadoxia weltoni
                |                                                              |
                |               ###############################################1               /------------------------------- 1 Paleoparadoxia tabatai
                |               |                                              |               |
                |               |                                              \---------------1              /---------------- 1 Neoparadoxia repenningi
                |               |                                                              \--------------1
                \---------------0                                                                             \---------------- 1 Neoparadoxia cecilialina
                                |
                                |              /------------------------------------------------------------------------------- ? Ashoroa laticosta
                                |              |
                                \--------------0               /--------------------------------------------------------------- 0 Cornwallius sookensis
                                               |               |
                                               \---------------0               /----------------------------------------------- 0 Ounalashkastylus tomidai
                                                               |               |
                                                               \---------------0               /------------------------------- 0 Desmostylus japonisus
                                                                               |               |
                                                                               \---------------0              /---------------- 0 Desmostylus hesperus
                                                                                               \--------------0
                                                                                                              \---------------- 0 Desmostylus coalingensis

Estimated states for character 69 on tree 1:

/------------------------------------------------------------------------------------------------------------------------------ 0 Moeritherium
|
+------------------------------------------------------------------------------------------------------------------------------ 0 Pezosiren
|
|               /-------------------------------------------------------------------------------------------------------------- 1 Behemotops proteus
0               |
|               +-------------------------------------------------------------------------------------------------------------- ? Behemotops katsuiei
|               |
|               +-------------------------------------------------------------------------------------------------------------- 1 Seuku emlongi
|               |
################1                                                              /----------------------------------------------- 1 Archaeoparadoxia weltoni
                |                                                              |
                |               /----------------------------------------------1               /------------------------------- 1 Paleoparadoxia tabatai
                |               |                                              |               |
                |               |                                              \---------------1              /---------------- 1 Neoparadoxia repenningi
                |               |                                                              \--------------1
                \---------------1                                                                             \---------------- 1 Neoparadoxia cecilialina
                                |
                                |              /------------------------------------------------------------------------------- ? Ashoroa laticosta
                                |              |
                                \--------------1               /--------------------------------------------------------------- 1 Cornwallius sookensis
                                               |               |
                                               \---------------1               /----------------------------------------------- 1 Ounalashkastylus tomidai
                                                               |               |
                                                               \---------------1               /------------------------------- 2 Desmostylus japonisus
                                                                               |               |
                                                                               ################2              /---------------- 2 Desmostylus hesperus
                                                                                               \--------------2
                                                                                                              ################# 0 Desmostylus coalingensis

Estimated states for character 70 on tree 1:

/------------------------------------------------------------------------------------------------------------------------------ 0 Moeritherium
|
+------------------------------------------------------------------------------------------------------------------------------ 0 Pezosiren
|
|               /-------------------------------------------------------------------------------------------------------------- 0 Behemotops proteus
0               |
|               +-------------------------------------------------------------------------------------------------------------- 0 Behemotops katsuiei
|               |
|               +-------------------------------------------------------------------------------------------------------------- 0 Seuku emlongi
|               |
\---------------0                                                              /----------------------------------------------- 0 Archaeoparadoxia weltoni
                |                                                              |
                |               /----------------------------------------------0               /------------------------------- 0 Paleoparadoxia tabatai
                |               |                                              |               |
                |               |                                              \---------------0              /---------------- 0 Neoparadoxia repenningi
                |               |                                                              \--------------0
                \---------------0                                                                             \---------------- 0 Neoparadoxia cecilialina
                                |
                                |              /------------------------------------------------------------------------------- ? Ashoroa laticosta
                                |              |
                                \--------------0               /--------------------------------------------------------------- 0 Cornwallius sookensis
                                               |               |
                                               \---------------0               /----------------------------------------------- 0 Ounalashkastylus tomidai
                                                               |               |
                                                               \---------------0               /------------------------------- 0 Desmostylus japonisus
                                                                               |               |
                                                                               \---------------0              /---------------- 1 Desmostylus hesperus
                                                                                               ###############1
                                                                                                              \---------------- 1 Desmostylus coalingensis

Estimated states for character 71 on tree 1:

/------------------------------------------------------------------------------------------------------------------------------ 1 Moeritherium
|
############################################################################################################################### 0 Pezosiren
|
|               /-------------------------------------------------------------------------------------------------------------- ? Behemotops proteus
1               |
|               +-------------------------------------------------------------------------------------------------------------- 1 Behemotops katsuiei
|               |
|               ############################################################################################################### 0 Seuku emlongi
|               |
\---------------1                                                              /----------------------------------------------- 1 Archaeoparadoxia weltoni
                |                                                              |
                |               /----------------------------------------------1               /------------------------------- 1 Paleoparadoxia tabatai
                |               |                                              |               |
                |               |                                              \---------------1              /---------------- 1 Neoparadoxia repenningi
                |               |                                                              \--------------1
                \---------------1                                                                             \---------------- 1 Neoparadoxia cecilialina
                                |
                                |              /------------------------------------------------------------------------------- ? Ashoroa laticosta
                                |              |
                                \--------------1               /--------------------------------------------------------------- 1 Cornwallius sookensis
                                               |               |
                                               \---------------1               /----------------------------------------------- 1 Ounalashkastylus tomidai
                                                               |               |
                                                               \---------------1               /------------------------------- 1 Desmostylus japonisus
                                                                               |               |
                                                                               \---------------1              /---------------- 1 Desmostylus hesperus
                                                                                               \--------------1
                                                                                                              \---------------- ? Desmostylus coalingensis

Estimated states for character 72 on tree 1:

/------------------------------------------------------------------------------------------------------------------------------ 0 Moeritherium
|
+------------------------------------------------------------------------------------------------------------------------------ 0 Pezosiren
|
|               /-------------------------------------------------------------------------------------------------------------- 0 Behemotops proteus
0               |
|               +-------------------------------------------------------------------------------------------------------------- ? Behemotops katsuiei
|               |
|               +-------------------------------------------------------------------------------------------------------------- 0 Seuku emlongi
|               |
\---------------0                                                              /----------------------------------------------- 1 Archaeoparadoxia weltoni
                |                                                              |
                |               /----------------------------------------------1               /------------------------------- 1 Paleoparadoxia tabatai
                |               |                                              |               |
                |               |                                              \---------------1              /---------------- 1 Neoparadoxia repenningi
                |               |                                                              \--------------1
                ################1                                                                             \---------------- 1 Neoparadoxia cecilialina
                                |
                                |              /------------------------------------------------------------------------------- ? Ashoroa laticosta
                                |              |
                                \--------------1               /--------------------------------------------------------------- - Cornwallius sookensis
                                               |               |
                                               \---------------1               /----------------------------------------------- - Ounalashkastylus tomidai
                                                               |               |
                                                               \---------------1               /------------------------------- - Desmostylus japonisus
                                                                               |               |
                                                                               \---------------1              /---------------- - Desmostylus hesperus
                                                                                               \--------------1
                                                                                                              \---------------- - Desmostylus coalingensis

Estimated states for character 73 on tree 1:

/------------------------------------------------------------------------------------------------------------------------------ 0 Moeritherium
|
+------------------------------------------------------------------------------------------------------------------------------ 0 Pezosiren
|
|               /-------------------------------------------------------------------------------------------------------------- 1 Behemotops proteus
0               |
|               +-------------------------------------------------------------------------------------------------------------- ? Behemotops katsuiei
|               |
|               +-------------------------------------------------------------------------------------------------------------- ? Seuku emlongi
|               |
################1                                                              /----------------------------------------------- 1 Archaeoparadoxia weltoni
                |                                                              |
                |               /----------------------------------------------1               /------------------------------- 1 Paleoparadoxia tabatai
                |               |                                              |               |
                |               |                                              \---------------1              /---------------- 1 Neoparadoxia repenningi
                |               |                                                              \--------------1
                \---------------1                                                                             \---------------- 1 Neoparadoxia cecilialina
                                |
                                |              /------------------------------------------------------------------------------- ? Ashoroa laticosta
                                |              |
                                \--------------1               /--------------------------------------------------------------- ? Cornwallius sookensis
                                               |               |
                                               \---------------1               /----------------------------------------------- ? Ounalashkastylus tomidai
                                                               |               |
                                                               \---------------1               /------------------------------- ? Desmostylus japonisus
                                                                               |               |
                                                                               \---------------1              /---------------- 1 Desmostylus hesperus
                                                                                               \--------------1
                                                                                                              \---------------- ? Desmostylus coalingensis

Estimated states for character 74 on tree 1:

############################################################################################################################### 0 Moeritherium
|
+------------------------------------------------------------------------------------------------------------------------------ 1 Pezosiren
|
|               /-------------------------------------------------------------------------------------------------------------- ? Behemotops proteus
1               |
|               +-------------------------------------------------------------------------------------------------------------- 1 Behemotops katsuiei
|               |
|               +-------------------------------------------------------------------------------------------------------------- ? Seuku emlongi
|               |
\---------------1                                                              /----------------------------------------------- ? Archaeoparadoxia weltoni
                |                                                              |
                |               /----------------------------------------------1               /------------------------------- 1 Paleoparadoxia tabatai
                |               |                                              |               |
                |               |                                              \---------------1              /---------------- 1 Neoparadoxia repenningi
                |               |                                                              \--------------1
                \---------------1                                                                             \---------------- ? Neoparadoxia cecilialina
                                |
                                |              /------------------------------------------------------------------------------- 2 Ashoroa laticosta
                                |              |
                                ###############2               /--------------------------------------------------------------- ? Cornwallius sookensis
                                               |               |
                                               ################3               /----------------------------------------------- ? Ounalashkastylus tomidai
                                                               |               |
                                                               \---------------3               /------------------------------- ? Desmostylus japonisus
                                                                               |               |
                                                                               \---------------3              /---------------- 3 Desmostylus hesperus
                                                                                               \--------------3
                                                                                                              \---------------- ? Desmostylus coalingensis

Estimated states for character 75 on tree 1:

/------------------------------------------------------------------------------------------------------------------------------ ? Moeritherium
|
+------------------------------------------------------------------------------------------------------------------------------ ? Pezosiren
|
|               /-------------------------------------------------------------------------------------------------------------- ? Behemotops proteus
0               |
|               +-------------------------------------------------------------------------------------------------------------- 0 Behemotops katsuiei
|               |
|               +-------------------------------------------------------------------------------------------------------------- ? Seuku emlongi
|               |
\---------------0                                                              /----------------------------------------------- ? Archaeoparadoxia weltoni
                |                                                              |
                |               /----------------------------------------------1               /------------------------------- 1 Paleoparadoxia tabatai
                |               |                                              |               |
                |               |                                              \---------------1              /---------------- ? Neoparadoxia repenningi
                |               |                                                              \--------------1
                ################1                                                                             \---------------- ? Neoparadoxia cecilialina
                                |
                                |              /------------------------------------------------------------------------------- 1 Ashoroa laticosta
                                |              |
                                \--------------1               /--------------------------------------------------------------- ? Cornwallius sookensis
                                               |               |
                                               ################3               /----------------------------------------------- ? Ounalashkastylus tomidai
                                                               |               |
                                                               \---------------3               /------------------------------- ? Desmostylus japonisus
                                                                               |               |
                                                                               \---------------3              /---------------- 3 Desmostylus hesperus
                                                                                               \--------------3
                                                                                                              \---------------- ? Desmostylus coalingensis

Estimated states for character 76 on tree 1:

/------------------------------------------------------------------------------------------------------------------------------ 0 Moeritherium
|
############################################################################################################################### 1 Pezosiren
|
|               /-------------------------------------------------------------------------------------------------------------- ? Behemotops proteus
0               |
|               +-------------------------------------------------------------------------------------------------------------- 0 Behemotops katsuiei
|               |
|               +-------------------------------------------------------------------------------------------------------------- ? Seuku emlongi
|               |
\---------------0                                                              /----------------------------------------------- 0 Archaeoparadoxia weltoni
                |                                                              |
                |               /----------------------------------------------0               /------------------------------- 0 Paleoparadoxia tabatai
                |               |                                              |               |
                |               |                                              \---------------0              /---------------- 0 Neoparadoxia repenningi
                |               |                                                              \--------------0
                \---------------0                                                                             \---------------- 0 Neoparadoxia cecilialina
                                |
                                |              ################################################################################ 1 Ashoroa laticosta
                                |              |
                                \--------------0               /--------------------------------------------------------------- ? Cornwallius sookensis
                                               |               |
                                               \---------------0               /----------------------------------------------- ? Ounalashkastylus tomidai
                                                               |               |
                                                               \---------------0               /------------------------------- ? Desmostylus japonisus
                                                                               |               |
                                                                               \---------------0              /---------------- 0 Desmostylus hesperus
                                                                                               \--------------0
                                                                                                              \---------------- ? Desmostylus coalingensis

Estimated states for character 77 on tree 1:

/------------------------------------------------------------------------------------------------------------------------------ 0 Moeritherium
|
+------------------------------------------------------------------------------------------------------------------------------ 0 Pezosiren
|
|               /-------------------------------------------------------------------------------------------------------------- 0 Behemotops proteus
0               |
|               +-------------------------------------------------------------------------------------------------------------- 0 Behemotops katsuiei
|               |
|               +-------------------------------------------------------------------------------------------------------------- ? Seuku emlongi
|               |
\---------------0                                                              /----------------------------------------------- 0 Archaeoparadoxia weltoni
                |                                                              |
                |               /----------------------------------------------0               /------------------------------- 0 Paleoparadoxia tabatai
                |               |                                              |               |
                |               |                                              \---------------0              /---------------- 0 Neoparadoxia repenningi
                |               |                                                              \--------------0
                \---------------0                                                                             \---------------- 0 Neoparadoxia cecilialina
                                |
                                |              ################################################################################ 1 Ashoroa laticosta
                                |              |
                                \--------------0               /--------------------------------------------------------------- ? Cornwallius sookensis
                                               |               |
                                               \---------------0               /----------------------------------------------- ? Ounalashkastylus tomidai
                                                               |               |
                                                               \---------------0               /------------------------------- ? Desmostylus japonisus
                                                                               |               |
                                                                               \---------------0              /---------------- 0 Desmostylus hesperus
                                                                                               \--------------0
                                                                                                              \---------------- ? Desmostylus coalingensis

Estimated states for character 78 on tree 1:

/------------------------------------------------------------------------------------------------------------------------------ 3 Moeritherium
|
+------------------------------------------------------------------------------------------------------------------------------ 3 Pezosiren
|
|               /-------------------------------------------------------------------------------------------------------------- ? Behemotops proteus
3               |
|               +-------------------------------------------------------------------------------------------------------------- 0 Behemotops katsuiei
|               |
|               +-------------------------------------------------------------------------------------------------------------- ? Seuku emlongi
|               |
################0                                                              /----------------------------------------------- ? Archaeoparadoxia weltoni
                |                                                              |
                |               ###############################################1               /------------------------------- 1 Paleoparadoxia tabatai
                |               |                                              |               |
                |               |                                              \---------------1              ################# 2 Neoparadoxia repenningi
                |               |                                                              \--------------1
                \---------------0                                                                             \---------------- 1 Neoparadoxia cecilialina
                                |
                                |              /------------------------------------------------------------------------------- 0 Ashoroa laticosta
                                |              |
                                \--------------0               /--------------------------------------------------------------- ? Cornwallius sookensis
                                               |               |
                                               \---------------0               /----------------------------------------------- ? Ounalashkastylus tomidai
                                                               |               |
                                                               \---------------0               /------------------------------- ? Desmostylus japonisus
                                                                               |               |
                                                                               \---------------0              /---------------- 0 Desmostylus hesperus
                                                                                               \--------------0
                                                                                                              \---------------- ? Desmostylus coalingensis

Estimated states for character 79 on tree 1:

/------------------------------------------------------------------------------------------------------------------------------ 0 Moeritherium
|
+------------------------------------------------------------------------------------------------------------------------------ 0 Pezosiren
|
|               /-------------------------------------------------------------------------------------------------------------- ? Behemotops proteus
0               |
|               +-------------------------------------------------------------------------------------------------------------- 0 Behemotops katsuiei
|               |
|               +-------------------------------------------------------------------------------------------------------------- ? Seuku emlongi
|               |
\---------------0                                                              /----------------------------------------------- 0 Archaeoparadoxia weltoni
                |                                                              |
                |               /----------------------------------------------0               /------------------------------- 1 Paleoparadoxia tabatai
                |               |                                              |               |
                |               |                                              ################1              /---------------- 1 Neoparadoxia repenningi
                |               |                                                              \--------------1
                \---------------0                                                                             \---------------- 1 Neoparadoxia cecilialina
                                |
                                |              /------------------------------------------------------------------------------- 0 Ashoroa laticosta
                                |              |
                                \--------------0               /--------------------------------------------------------------- ? Cornwallius sookensis
                                               |               |
                                               \---------------0               /----------------------------------------------- ? Ounalashkastylus tomidai
                                                               |               |
                                                               \---------------0               /------------------------------- ? Desmostylus japonisus
                                                                               |               |
                                                                               \---------------0              /---------------- 0 Desmostylus hesperus
                                                                                               \--------------0
                                                                                                              \---------------- ? Desmostylus coalingensis

Estimated states for character 80 on tree 1:

/------------------------------------------------------------------------------------------------------------------------------ 0 Moeritherium
|
############################################################################################################################### 2 Pezosiren
|
|               /-------------------------------------------------------------------------------------------------------------- ? Behemotops proteus
0               |
|               +-------------------------------------------------------------------------------------------------------------- ? Behemotops katsuiei
|               |
|               +-------------------------------------------------------------------------------------------------------------- ? Seuku emlongi
|               |
\---------------0                                                              /----------------------------------------------- ? Archaeoparadoxia weltoni
                |                                                              |
                |               /----------------------------------------------0               /------------------------------- 0 Paleoparadoxia tabatai
                |               |                                              |               |
                |               |                                              \---------------0              ################# 1 Neoparadoxia repenningi
                |               |                                                              \--------------0
                \---------------0                                                                             \---------------- 0 Neoparadoxia cecilialina
                                |
                                |              /------------------------------------------------------------------------------- 0 Ashoroa laticosta
                                |              |
                                \--------------0               /--------------------------------------------------------------- ? Cornwallius sookensis
                                               |               |
                                               ################2               /----------------------------------------------- ? Ounalashkastylus tomidai
                                                               |               |
                                                               \---------------2               /------------------------------- ? Desmostylus japonisus
                                                                               |               |
                                                                               \---------------2              /---------------- 2 Desmostylus hesperus
                                                                                               \--------------2
                                                                                                              \---------------- ? Desmostylus coalingensis

Estimated states for character 81 on tree 1:

/------------------------------------------------------------------------------------------------------------------------------ 0 Moeritherium
|
+------------------------------------------------------------------------------------------------------------------------------ 0 Pezosiren
|
|               /-------------------------------------------------------------------------------------------------------------- ? Behemotops proteus
0               |
|               +-------------------------------------------------------------------------------------------------------------- ? Behemotops katsuiei
|               |
|               +-------------------------------------------------------------------------------------------------------------- ? Seuku emlongi
|               |
\---------------0                                                              /----------------------------------------------- ? Archaeoparadoxia weltoni
                |                                                              |
                |               /----------------------------------------------0               /------------------------------- 0 Paleoparadoxia tabatai
                |               |                                              |               |
                |               |                                              \---------------0              /---------------- 0 Neoparadoxia repenningi
                |               |                                                              \--------------0
                \---------------0                                                                             ################# 1 Neoparadoxia cecilialina
                                |
                                |              /------------------------------------------------------------------------------- ? Ashoroa laticosta
                                |              |
                                \--------------0               /--------------------------------------------------------------- ? Cornwallius sookensis
                                               |               |
                                               \---------------0               /----------------------------------------------- ? Ounalashkastylus tomidai
                                                               |               |
                                                               \---------------0               /------------------------------- ? Desmostylus japonisus
                                                                               |               |
                                                                               \---------------0              /---------------- 0 Desmostylus hesperus
                                                                                               \--------------0
                                                                                                              \---------------- ? Desmostylus coalingensis

Estimated states for character 82 on tree 1:

/------------------------------------------------------------------------------------------------------------------------------ - Moeritherium
|
+------------------------------------------------------------------------------------------------------------------------------ - Pezosiren
|
|               /-------------------------------------------------------------------------------------------------------------- ? Behemotops proteus
0               |
|               +-------------------------------------------------------------------------------------------------------------- ? Behemotops katsuiei
|               |
|               +-------------------------------------------------------------------------------------------------------------- ? Seuku emlongi
|               |
\---------------0                                                              /----------------------------------------------- 0 Archaeoparadoxia weltoni
                |                                                              |
                |               /----------------------------------------------0               /------------------------------- 0 Paleoparadoxia tabatai
                |               |                                              |               |
                |               |                                              \---------------0              /---------------- 1 Neoparadoxia repenningi
                |               |                                                              ###############1
                \---------------0                                                                             \---------------- 1 Neoparadoxia cecilialina
                                |
                                |              /------------------------------------------------------------------------------- ? Ashoroa laticosta
                                |              |
                                ###############1               /--------------------------------------------------------------- ? Cornwallius sookensis
                                               |               |
                                               \---------------1               /----------------------------------------------- ? Ounalashkastylus tomidai
                                                               |               |
                                                               \---------------1               /------------------------------- ? Desmostylus japonisus
                                                                               |               |
                                                                               \---------------1              /---------------- 1 Desmostylus hesperus
                                                                                               \--------------1
                                                                                                              \---------------- ? Desmostylus coalingensis

Estimated states for character 83 on tree 1:

/------------------------------------------------------------------------------------------------------------------------------ 0 Moeritherium
|
+------------------------------------------------------------------------------------------------------------------------------ 0 Pezosiren
|
|               /-------------------------------------------------------------------------------------------------------------- 1 Behemotops proteus
0               |
|               +-------------------------------------------------------------------------------------------------------------- 1 Behemotops katsuiei
|               |
|               +-------------------------------------------------------------------------------------------------------------- ? Seuku emlongi
|               |
################1                                                              /----------------------------------------------- 1 Archaeoparadoxia weltoni
                |                                                              |
                |               /----------------------------------------------1               /------------------------------- 1 Paleoparadoxia tabatai
                |               |                                              |               |
                |               |                                              \---------------1              /---------------- 1 Neoparadoxia repenningi
                |               |                                                              \--------------1
                \---------------1                                                                             \---------------- 1 Neoparadoxia cecilialina
                                |
                                |              /------------------------------------------------------------------------------- 1 Ashoroa laticosta
                                |              |
                                \--------------1               /--------------------------------------------------------------- ? Cornwallius sookensis
                                               |               |
                                               \---------------1               /----------------------------------------------- ? Ounalashkastylus tomidai
                                                               |               |
                                                               \---------------1               /------------------------------- ? Desmostylus japonisus
                                                                               |               |
                                                                               \---------------1              /---------------- 1 Desmostylus hesperus
                                                                                               \--------------1
                                                                                                              \---------------- ? Desmostylus coalingensis

Estimated states for character 84 on tree 1:

/------------------------------------------------------------------------------------------------------------------------------ 0 Moeritherium
|
+------------------------------------------------------------------------------------------------------------------------------ 0 Pezosiren
|
|               /-------------------------------------------------------------------------------------------------------------- ? Behemotops proteus
0               |
|               +-------------------------------------------------------------------------------------------------------------- 0 Behemotops katsuiei
|               |
|               +-------------------------------------------------------------------------------------------------------------- ? Seuku emlongi
|               |
\---------------0                                                              /----------------------------------------------- 0 Archaeoparadoxia weltoni
                |                                                              |
                |               /----------------------------------------------0               /------------------------------- 0 Paleoparadoxia tabatai
                |               |                                              |               |
                |               |                                              \---------------0              /---------------- 0 Neoparadoxia repenningi
                |               |                                                              \--------------0
                \---------------0                                                                             \---------------- 0 Neoparadoxia cecilialina
                                |
                                |              /------------------------------------------------------------------------------- 1 Ashoroa laticosta
                                |              |
                                ###############1               /--------------------------------------------------------------- ? Cornwallius sookensis
                                               |               |
                                               \---------------1               /----------------------------------------------- ? Ounalashkastylus tomidai
                                                               |               |
                                                               \---------------1               /------------------------------- ? Desmostylus japonisus
                                                                               |               |
                                                                               \---------------1              /---------------- 1 Desmostylus hesperus
                                                                                               \--------------1
                                                                                                              \---------------- ? Desmostylus coalingensis

Estimated states for character 85 on tree 1:

############################################################################################################################### 3 Moeritherium
|
+------------------------------------------------------------------------------------------------------------------------------ 0 Pezosiren
|
|               /-------------------------------------------------------------------------------------------------------------- ? Behemotops proteus
0               |
|               ############################################################################################################### 3 Behemotops katsuiei
|               |
|               +-------------------------------------------------------------------------------------------------------------- ? Seuku emlongi
|               |
\---------------0                                                              /----------------------------------------------- 0 Archaeoparadoxia weltoni
                |                                                              |
                |               /----------------------------------------------0               /------------------------------- 1 Paleoparadoxia tabatai
                |               |                                              |               |
                |               |                                              ################1              /---------------- 2 Neoparadoxia repenningi
                |               |                                                              ###############2
                \---------------0                                                                             ################# 3 Neoparadoxia cecilialina
                                |
                                |              /------------------------------------------------------------------------------- 0 Ashoroa laticosta
                                |              |
                                \--------------0               /--------------------------------------------------------------- ? Cornwallius sookensis
                                               |               |
                                               ################2               /----------------------------------------------- ? Ounalashkastylus tomidai
                                                               |               |
                                                               \---------------2               /------------------------------- ? Desmostylus japonisus
                                                                               |               |
                                                                               \---------------2              /---------------- 2 Desmostylus hesperus
                                                                                               \--------------2
                                                                                                              \---------------- ? Desmostylus coalingensis

Estimated states for character 86 on tree 1:

/------------------------------------------------------------------------------------------------------------------------------ 0 Moeritherium
|
+------------------------------------------------------------------------------------------------------------------------------ 0 Pezosiren
|
|               /-------------------------------------------------------------------------------------------------------------- ? Behemotops proteus
0               |
|               +-------------------------------------------------------------------------------------------------------------- ? Behemotops katsuiei
|               |
|               +-------------------------------------------------------------------------------------------------------------- ? Seuku emlongi
|               |
\---------------0                                                              /----------------------------------------------- 1 Archaeoparadoxia weltoni
                |                                                              |
                |               ###############################################1               /------------------------------- 1 Paleoparadoxia tabatai
                |               |                                              |               |
                |               |                                              \---------------1              /---------------- 1 Neoparadoxia repenningi
                |               |                                                              \--------------1
                \---------------0                                                                             ################# 0 Neoparadoxia cecilialina
                                |
                                |              /------------------------------------------------------------------------------- 0 Ashoroa laticosta
                                |              |
                                \--------------0               /--------------------------------------------------------------- ? Cornwallius sookensis
                                               |               |
                                               \---------------0               /----------------------------------------------- ? Ounalashkastylus tomidai
                                                               |               |
                                                               \---------------0               /------------------------------- ? Desmostylus japonisus
                                                                               |               |
                                                                               \---------------0              /---------------- 0 Desmostylus hesperus
                                                                                               \--------------0
                                                                                                              \---------------- ? Desmostylus coalingensis

Estimated states for character 87 on tree 1:

############################################################################################################################### 1 Moeritherium
|
+------------------------------------------------------------------------------------------------------------------------------ 0 Pezosiren
|
|               /-------------------------------------------------------------------------------------------------------------- ? Behemotops proteus
0               |
|               +-------------------------------------------------------------------------------------------------------------- ? Behemotops katsuiei
|               |
|               +-------------------------------------------------------------------------------------------------------------- ? Seuku emlongi
|               |
\---------------0                                                              /----------------------------------------------- 0 Archaeoparadoxia weltoni
                |                                                              |
                |               /----------------------------------------------0               ################################ 2 Paleoparadoxia tabatai
                |               |                                              |               |
                |               |                                              \---------------0              /---------------- 0 Neoparadoxia repenningi
                |               |                                                              \--------------0
                \---------------0                                                                             \---------------- 0 Neoparadoxia cecilialina
                                |
                                |              ################################################################################ 2 Ashoroa laticosta
                                |              |
                                \--------------0               /--------------------------------------------------------------- ? Cornwallius sookensis
                                               |               |
                                               \---------------0               /----------------------------------------------- ? Ounalashkastylus tomidai
                                                               |               |
                                                               \---------------0               /------------------------------- ? Desmostylus japonisus
                                                                               |               |
                                                                               \---------------0              /---------------- 0 Desmostylus hesperus
                                                                                               \--------------0
                                                                                                              \---------------- ? Desmostylus coalingensis

Estimated states for character 88 on tree 1:

/------------------------------------------------------------------------------------------------------------------------------ ? Moeritherium
|
+------------------------------------------------------------------------------------------------------------------------------ ? Pezosiren
|
|               /-------------------------------------------------------------------------------------------------------------- ? Behemotops proteus
0               |
|               +-------------------------------------------------------------------------------------------------------------- ? Behemotops katsuiei
|               |
|               +-------------------------------------------------------------------------------------------------------------- ? Seuku emlongi
|               |
\---------------0                                                              /----------------------------------------------- 0 Archaeoparadoxia weltoni
                |                                                              |
                |               /----------------------------------------------0               /------------------------------- 0 Paleoparadoxia tabatai
                |               |                                              |               |
                |               |                                              \---------------0              /---------------- 1 Neoparadoxia repenningi
                |               |                                                              ###############1
                \---------------0                                                                             \---------------- 1 Neoparadoxia cecilialina
                                |
                                |              /------------------------------------------------------------------------------- 0 Ashoroa laticosta
                                |              |
                                \--------------0               /--------------------------------------------------------------- ? Cornwallius sookensis
                                               |               |
                                               ################1               /----------------------------------------------- ? Ounalashkastylus tomidai
                                                               |               |
                                                               \---------------1               /------------------------------- ? Desmostylus japonisus
                                                                               |               |
                                                                               \---------------1              /---------------- 1 Desmostylus hesperus
                                                                                               \--------------1
                                                                                                              \---------------- ? Desmostylus coalingensis

Estimated states for character 89 on tree 1:

/------------------------------------------------------------------------------------------------------------------------------ 0 Moeritherium
|
+------------------------------------------------------------------------------------------------------------------------------ 0 Pezosiren
|
|               /-------------------------------------------------------------------------------------------------------------- 1 Behemotops proteus
0               |
|               +-------------------------------------------------------------------------------------------------------------- ? Behemotops katsuiei
|               |
|               +-------------------------------------------------------------------------------------------------------------- ? Seuku emlongi
|               |
################1                                                              /----------------------------------------------- 1 Archaeoparadoxia weltoni
                |                                                              |
                |               /----------------------------------------------1               /------------------------------- 1 Paleoparadoxia tabatai
                |               |                                              |               |
                |               |                                              \---------------1              /---------------- ? Neoparadoxia repenningi
                |               |                                                              \--------------1
                \---------------1                                                                             \---------------- 1 Neoparadoxia cecilialina
                                |
                                |              /------------------------------------------------------------------------------- 1 Ashoroa laticosta
                                |              |
                                \--------------1               /--------------------------------------------------------------- ? Cornwallius sookensis
                                               |               |
                                               ################0               /----------------------------------------------- ? Ounalashkastylus tomidai
                                                               |               |
                                                               \---------------0               /------------------------------- ? Desmostylus japonisus
                                                                               |               |
                                                                               \---------------0              /---------------- 0 Desmostylus hesperus
                                                                                               \--------------0
                                                                                                              \---------------- ? Desmostylus coalingensis

Estimated states for character 90 on tree 1:

/------------------------------------------------------------------------------------------------------------------------------ 0 Moeritherium
|
+------------------------------------------------------------------------------------------------------------------------------ 0 Pezosiren
|
|               /-------------------------------------------------------------------------------------------------------------- 0 Behemotops proteus
0               |
|               +-------------------------------------------------------------------------------------------------------------- ? Behemotops katsuiei
|               |
|               +-------------------------------------------------------------------------------------------------------------- ? Seuku emlongi
|               |
\---------------0                                                              /----------------------------------------------- 1 Archaeoparadoxia weltoni
                |                                                              |
                |               /----------------------------------------------1               /------------------------------- 1 Paleoparadoxia tabatai
                |               |                                              |               |
                |               |                                              \---------------1              /---------------- ? Neoparadoxia repenningi
                |               |                                                              \--------------1
                ################1                                                                             \---------------- 1 Neoparadoxia cecilialina
                                |
                                |              /------------------------------------------------------------------------------- 1 Ashoroa laticosta
                                |              |
                                \--------------1               /--------------------------------------------------------------- ? Cornwallius sookensis
                                               |               |
                                               ################0               /----------------------------------------------- ? Ounalashkastylus tomidai
                                                               |               |
                                                               \---------------0               /------------------------------- ? Desmostylus japonisus
                                                                               |               |
                                                                               \---------------0              /---------------- 0 Desmostylus hesperus
                                                                                               \--------------0
                                                                                                              \---------------- ? Desmostylus coalingensis

Estimated states for character 91 on tree 1:

/------------------------------------------------------------------------------------------------------------------------------ 0 Moeritherium
|
+------------------------------------------------------------------------------------------------------------------------------ 0 Pezosiren
|
|               ############################################################################################################### 1 Behemotops proteus
0               |
|               +-------------------------------------------------------------------------------------------------------------- ? Behemotops katsuiei
|               |
|               +-------------------------------------------------------------------------------------------------------------- ? Seuku emlongi
|               |
\---------------0                                                              /----------------------------------------------- 0 Archaeoparadoxia weltoni
                |                                                              |
                |               /----------------------------------------------0               /------------------------------- 0 Paleoparadoxia tabatai
                |               |                                              |               |
                |               |                                              \---------------0              /---------------- ? Neoparadoxia repenningi
                |               |                                                              \--------------0
                \---------------0                                                                             \---------------- 0 Neoparadoxia cecilialina
                                |
                                |              /------------------------------------------------------------------------------- 0 Ashoroa laticosta
                                |              |
                                \--------------0               /--------------------------------------------------------------- ? Cornwallius sookensis
                                               |               |
                                               ################1               /----------------------------------------------- ? Ounalashkastylus tomidai
                                                               |               |
                                                               \---------------1               /------------------------------- ? Desmostylus japonisus
                                                                               |               |
                                                                               \---------------1              /---------------- 1 Desmostylus hesperus
                                                                                               \--------------1
                                                                                                              \---------------- ? Desmostylus coalingensis

Estimated states for character 92 on tree 1:

/------------------------------------------------------------------------------------------------------------------------------ 0 Moeritherium
|
+------------------------------------------------------------------------------------------------------------------------------ 0 Pezosiren
|
|               /-------------------------------------------------------------------------------------------------------------- 1 Behemotops proteus
0               |
|               +-------------------------------------------------------------------------------------------------------------- ? Behemotops katsuiei
|               |
|               +-------------------------------------------------------------------------------------------------------------- ? Seuku emlongi
|               |
################1                                                              /----------------------------------------------- 1 Archaeoparadoxia weltoni
                |                                                              |
                |               /----------------------------------------------1               /------------------------------- 1 Paleoparadoxia tabatai
                |               |                                              |               |
                |               |                                              \---------------1              /---------------- 1 Neoparadoxia repenningi
                |               |                                                              \--------------1
                \---------------1                                                                             \---------------- 1 Neoparadoxia cecilialina
                                |
                                |              /------------------------------------------------------------------------------- 0 Ashoroa laticosta
                                |              |
                                ###############0               /--------------------------------------------------------------- ? Cornwallius sookensis
                                               |               |
                                               \---------------0               /----------------------------------------------- ? Ounalashkastylus tomidai
                                                               |               |
                                                               \---------------0               /------------------------------- ? Desmostylus japonisus
                                                                               |               |
                                                                               \---------------0              /---------------- 0 Desmostylus hesperus
                                                                                               \--------------0
                                                                                                              \---------------- ? Desmostylus coalingensis

Estimated states for character 93 on tree 1:

/------------------------------------------------------------------------------------------------------------------------------ 0 Moeritherium
|
+------------------------------------------------------------------------------------------------------------------------------ 0 Pezosiren
|
|               /-------------------------------------------------------------------------------------------------------------- ? Behemotops proteus
0               |
|               +-------------------------------------------------------------------------------------------------------------- ? Behemotops katsuiei
|               |
|               +-------------------------------------------------------------------------------------------------------------- ? Seuku emlongi
|               |
################1                                                              /----------------------------------------------- 1 Archaeoparadoxia weltoni
                |                                                              |
                |               /----------------------------------------------1               /------------------------------- 1 Paleoparadoxia tabatai
                |               |                                              |               |
                |               |                                              \---------------1              /---------------- ? Neoparadoxia repenningi
                |               |                                                              \--------------1
                \---------------1                                                                             \---------------- 1 Neoparadoxia cecilialina
                                |
                                |              /------------------------------------------------------------------------------- 1 Ashoroa laticosta
                                |              |
                                \--------------1               /--------------------------------------------------------------- ? Cornwallius sookensis
                                               |               |
                                               ################2               /----------------------------------------------- ? Ounalashkastylus tomidai
                                                               |               |
                                                               \---------------2               /------------------------------- ? Desmostylus japonisus
                                                                               |               |
                                                                               \---------------2              /---------------- 2 Desmostylus hesperus
                                                                                               \--------------2
                                                                                                              \---------------- ? Desmostylus coalingensis

Estimated states for character 94 on tree 1:

/------------------------------------------------------------------------------------------------------------------------------ 0 Moeritherium
|
+------------------------------------------------------------------------------------------------------------------------------ 0 Pezosiren
|
|               /-------------------------------------------------------------------------------------------------------------- 0 Behemotops proteus
0               |
|               +-------------------------------------------------------------------------------------------------------------- ? Behemotops katsuiei
|               |
|               +-------------------------------------------------------------------------------------------------------------- ? Seuku emlongi
|               |
\---------------0                                                              /----------------------------------------------- 1 Archaeoparadoxia weltoni
                |                                                              |
                |               ###############################################1               /------------------------------- 1 Paleoparadoxia tabatai
                |               |                                              |               |
                |               |                                              \---------------1              /---------------- 1 Neoparadoxia repenningi
                |               |                                                              \--------------1
                \---------------0                                                                             \---------------- 1 Neoparadoxia cecilialina
                                |
                                |              /------------------------------------------------------------------------------- 0 Ashoroa laticosta
                                |              |
                                \--------------0               /--------------------------------------------------------------- ? Cornwallius sookensis
                                               |               |
                                               \---------------0               /----------------------------------------------- ? Ounalashkastylus tomidai
                                                               |               |
                                                               \---------------0               /------------------------------- ? Desmostylus japonisus
                                                                               |               |
                                                                               \---------------0              /---------------- 0 Desmostylus hesperus
                                                                                               \--------------0
                                                                                                              \---------------- ? Desmostylus coalingensis

Estimated states for character 95 on tree 1:

/------------------------------------------------------------------------------------------------------------------------------ 0 Moeritherium
|
+------------------------------------------------------------------------------------------------------------------------------ 0 Pezosiren
|
|               /-------------------------------------------------------------------------------------------------------------- 0 Behemotops proteus
0               |
|               +-------------------------------------------------------------------------------------------------------------- ? Behemotops katsuiei
|               |
|               +-------------------------------------------------------------------------------------------------------------- ? Seuku emlongi
|               |
\---------------0                                                              /----------------------------------------------- 0 Archaeoparadoxia weltoni
                |                                                              |
                |               /----------------------------------------------0               /------------------------------- 1 Paleoparadoxia tabatai
                |               |                                              |               |
                |               |                                              ################1              /---------------- 1 Neoparadoxia repenningi
                |               |                                                              \--------------1
                \---------------0                                                                             \---------------- 1 Neoparadoxia cecilialina
                                |
                                |              /------------------------------------------------------------------------------- 0 Ashoroa laticosta
                                |              |
                                \--------------0               /--------------------------------------------------------------- ? Cornwallius sookensis
                                               |               |
                                               ################1               /----------------------------------------------- ? Ounalashkastylus tomidai
                                                               |               |
                                                               \---------------1               /------------------------------- ? Desmostylus japonisus
                                                                               |               |
                                                                               \---------------1              /---------------- 1 Desmostylus hesperus
                                                                                               \--------------1
                                                                                                              \---------------- ? Desmostylus coalingensis

Estimated states for character 96 on tree 1:

/------------------------------------------------------------------------------------------------------------------------------ 0 Moeritherium
|
+------------------------------------------------------------------------------------------------------------------------------ 0 Pezosiren
|
|               /-------------------------------------------------------------------------------------------------------------- ? Behemotops proteus
0               |
|               +-------------------------------------------------------------------------------------------------------------- 0 Behemotops katsuiei
|               |
|               +-------------------------------------------------------------------------------------------------------------- ? Seuku emlongi
|               |
\---------------0                                                              /----------------------------------------------- 0 Archaeoparadoxia weltoni
                |                                                              |
                |               /----------------------------------------------0               /------------------------------- 0 Paleoparadoxia tabatai
                |               |                                              |               |
                |               |                                              \---------------0              /---------------- 0 Neoparadoxia repenningi
                |               |                                                              \--------------0
                \---------------0                                                                             ################# 1 Neoparadoxia cecilialina
                                |
                                |              /------------------------------------------------------------------------------- 0 Ashoroa laticosta
                                |              |
                                \--------------0               /--------------------------------------------------------------- ? Cornwallius sookensis
                                               |               |
                                               \---------------0               /----------------------------------------------- ? Ounalashkastylus tomidai
                                                               |               |
                                                               \---------------0               /------------------------------- ? Desmostylus japonisus
                                                                               |               |
                                                                               \---------------0              /---------------- 0 Desmostylus hesperus
                                                                                               \--------------0
                                                                                                              \---------------- ? Desmostylus coalingensis

Estimated states for character 97 on tree 1:

/------------------------------------------------------------------------------------------------------------------------------ 0 Moeritherium
|
+------------------------------------------------------------------------------------------------------------------------------ 0 Pezosiren
|
|               /-------------------------------------------------------------------------------------------------------------- ? Behemotops proteus
0               |
|               +-------------------------------------------------------------------------------------------------------------- 0 Behemotops katsuiei
|               |
|               +-------------------------------------------------------------------------------------------------------------- ? Seuku emlongi
|               |
\---------------0                                                              /----------------------------------------------- 0 Archaeoparadoxia weltoni
                |                                                              |
                |               /----------------------------------------------0               /------------------------------- 0 Paleoparadoxia tabatai
                |               |                                              |               |
                |               |                                              \---------------0              ################# 1 Neoparadoxia repenningi
                |               |                                                              \--------------0
                \---------------0                                                                             \---------------- 0 Neoparadoxia cecilialina
                                |
                                |              /------------------------------------------------------------------------------- 0 Ashoroa laticosta
                                |              |
                                \--------------0               /--------------------------------------------------------------- ? Cornwallius sookensis
                                               |               |
                                               \---------------0               /----------------------------------------------- ? Ounalashkastylus tomidai
                                                               |               |
                                                               \---------------0               /------------------------------- ? Desmostylus japonisus
                                                                               |               |
                                                                               \---------------0              /---------------- 0 Desmostylus hesperus
                                                                                               \--------------0
                                                                                                              \---------------- ? Desmostylus coalingensis

Estimated states for character 98 on tree 1:

/------------------------------------------------------------------------------------------------------------------------------ 0 Moeritherium
|
+------------------------------------------------------------------------------------------------------------------------------ 0 Pezosiren
|
|               /-------------------------------------------------------------------------------------------------------------- ? Behemotops proteus
0               |
|               +-------------------------------------------------------------------------------------------------------------- 0 Behemotops katsuiei
|               |
|               +-------------------------------------------------------------------------------------------------------------- ? Seuku emlongi
|               |
\---------------0                                                              /----------------------------------------------- 0 Archaeoparadoxia weltoni
                |                                                              |
                |               /----------------------------------------------0               /------------------------------- 0 Paleoparadoxia tabatai
                |               |                                              |               |
                |               |                                              \---------------0              /---------------- 1 Neoparadoxia repenningi
                |               |                                                              ###############1
                \---------------0                                                                             \---------------- 1 Neoparadoxia cecilialina
                                |
                                |              /------------------------------------------------------------------------------- ? Ashoroa laticosta
                                |              |
                                ###############1               /--------------------------------------------------------------- ? Cornwallius sookensis
                                               |               |
                                               \---------------1               /----------------------------------------------- ? Ounalashkastylus tomidai
                                                               |               |
                                                               \---------------1               /------------------------------- ? Desmostylus japonisus
                                                                               |               |
                                                                               \---------------1              /---------------- 1 Desmostylus hesperus
                                                                                               \--------------1
                                                                                                              \---------------- ? Desmostylus coalingensis

Estimated states for character 99 on tree 1:

/--------------------------------------------------------------------------------------------------------------------------- 0 Moeritherium
|
+--------------------------------------------------------------------------------------------------------------------------- {01} Pezosiren
|
|              /------------------------------------------------------------------------------------------------------------ ? Behemotops proteus
0              |
|              +------------------------------------------------------------------------------------------------------------ 0 Behemotops katsuiei
|              |
|              +------------------------------------------------------------------------------------------------------------ ? Seuku emlongi
|              |
\--------------0                                                             /---------------------------------------------- 0 Archaeoparadoxia weltoni
               |                                                             |
               |               /---------------------------------------------0              /------------------------------- 0 Paleoparadoxia tabatai
               |               |                                             |              |
               |               |                                             \--------------0               /--------------- 0 Neoparadoxia repenningi
               |               |                                                            \---------------0
               \---------------0                                                                            \--------------- 0 Neoparadoxia cecilialina
                               |
                               |              /----------------------------------------------------------------------------- 1 Ashoroa laticosta
                               |              |
                               ###############1               /------------------------------------------------------------- ? Cornwallius sookensis
                                              |               |
                                              \---------------1              /---------------------------------------------- ? Ounalashkastylus tomidai
                                                              |              |
                                                              \--------------1              /------------------------------- ? Desmostylus japonisus
                                                                             |              |
                                                                             \--------------1               /--------------- 1 Desmostylus hesperus
                                                                                            \---------------1
                                                                                                            \--------------- ? Desmostylus coalingensis

Estimated states for character 100 on tree 1:

/------------------------------------------------------------------------------------------------------------------------------ ? Moeritherium
|
+------------------------------------------------------------------------------------------------------------------------------ ? Pezosiren
|
|               /-------------------------------------------------------------------------------------------------------------- ? Behemotops proteus
0               |
|               ############################################################################################################### 1 Behemotops katsuiei
|               |
|               +-------------------------------------------------------------------------------------------------------------- ? Seuku emlongi
|               |
\---------------0                                                              /----------------------------------------------- 0 Archaeoparadoxia weltoni
                |                                                              |
                |               /----------------------------------------------0               /------------------------------- 0 Paleoparadoxia tabatai
                |               |                                              |               |
                |               |                                              \---------------0              ################# 1 Neoparadoxia repenningi
                |               |                                                              \--------------0
                \---------------0                                                                             \---------------- 0 Neoparadoxia cecilialina
                                |
                                |              /------------------------------------------------------------------------------- ? Ashoroa laticosta
                                |              |
                                \--------------0               /--------------------------------------------------------------- ? Cornwallius sookensis
                                               |               |
                                               \---------------0               /----------------------------------------------- ? Ounalashkastylus tomidai
                                                               |               |
                                                               \---------------0               /------------------------------- ? Desmostylus japonisus
                                                                               |               |
                                                                               \---------------0              /---------------- 0 Desmostylus hesperus
                                                                                               \--------------0
                                                                                                              \---------------- ? Desmostylus coalingensis

Estimated states for character 101 on tree 1:

/------------------------------------------------------------------------------------------------------------------------------ ? Moeritherium
|
+------------------------------------------------------------------------------------------------------------------------------ ? Pezosiren
|
|               /-------------------------------------------------------------------------------------------------------------- ? Behemotops proteus
1               |
|               +-------------------------------------------------------------------------------------------------------------- ? Behemotops katsuiei
|               |
|               +-------------------------------------------------------------------------------------------------------------- ? Seuku emlongi
|               |
\---------------1                                                              ################################################ 0 Archaeoparadoxia weltoni
                |                                                              |
                |               /----------------------------------------------1               /------------------------------- 1 Paleoparadoxia tabatai
                |               |                                              |               |
                |               |                                              \---------------1              /---------------- 1 Neoparadoxia repenningi
                |               |                                                              \--------------1
                \---------------1                                                                             \---------------- 1 Neoparadoxia cecilialina
                                |
                                |              /------------------------------------------------------------------------------- ? Ashoroa laticosta
                                |              |
                                \--------------1               /--------------------------------------------------------------- ? Cornwallius sookensis
                                               |               |
                                               \---------------1               /----------------------------------------------- ? Ounalashkastylus tomidai
                                                               |               |
                                                               \---------------1               /------------------------------- ? Desmostylus japonisus
                                                                               |               |
                                                                               \---------------1              /---------------- 1 Desmostylus hesperus
                                                                                               \--------------1
                                                                                                              \---------------- ? Desmostylus coalingensis

Estimated states for character 102 on tree 1:

/------------------------------------------------------------------------------------------------------------------------------ ? Moeritherium
|
+------------------------------------------------------------------------------------------------------------------------------ 0 Pezosiren
|
|               /-------------------------------------------------------------------------------------------------------------- ? Behemotops proteus
0               |
|               +-------------------------------------------------------------------------------------------------------------- 1 Behemotops katsuiei
|               |
|               +-------------------------------------------------------------------------------------------------------------- ? Seuku emlongi
|               |
################1                                                              /----------------------------------------------- ? Archaeoparadoxia weltoni
                |                                                              |
                |               ###############################################0               /------------------------------- 0 Paleoparadoxia tabatai
                |               |                                              |               |
                |               |                                              \---------------0              /---------------- 0 Neoparadoxia repenningi
                |               |                                                              \--------------0
                \---------------1                                                                             \---------------- 0 Neoparadoxia cecilialina
                                |
                                |              /------------------------------------------------------------------------------- 1 Ashoroa laticosta
                                |              |
                                \--------------1               ################################################################ 0 Cornwallius sookensis
                                               |               |
                                               \---------------1               /----------------------------------------------- ? Ounalashkastylus tomidai
                                                               |               |
                                                               \---------------1               /------------------------------- ? Desmostylus japonisus
                                                                               |               |
                                                                               \---------------1              /---------------- 1 Desmostylus hesperus
                                                                                               \--------------1
                                                                                                              \---------------- ? Desmostylus coalingensis

Estimated states for character 103 on tree 1:

/------------------------------------------------------------------------------------------------------------------------------ 0 Moeritherium
|
+------------------------------------------------------------------------------------------------------------------------------ ? Pezosiren
|
|               /-------------------------------------------------------------------------------------------------------------- ? Behemotops proteus
0               |
|               +-------------------------------------------------------------------------------------------------------------- 1 Behemotops katsuiei
|               |
|               +-------------------------------------------------------------------------------------------------------------- ? Seuku emlongi
|               |
################1                                                              /----------------------------------------------- ? Archaeoparadoxia weltoni
                |                                                              |
                |               ###############################################2               /------------------------------- 2 Paleoparadoxia tabatai
                |               |                                              |               |
                |               |                                              \---------------2              /---------------- 2 Neoparadoxia repenningi
                |               |                                                              \--------------2
                \---------------1                                                                             \---------------- 2 Neoparadoxia cecilialina
                                |
                                |              /------------------------------------------------------------------------------- 1 Ashoroa laticosta
                                |              |
                                \--------------1               /--------------------------------------------------------------- 1 Cornwallius sookensis
                                               |               |
                                               \---------------1               /----------------------------------------------- ? Ounalashkastylus tomidai
                                                               |               |
                                                               \---------------1               /------------------------------- ? Desmostylus japonisus
                                                                               |               |
                                                                               \---------------1              /---------------- 1 Desmostylus hesperus
                                                                                               \--------------1
                                                                                                              \---------------- ? Desmostylus coalingensis

Estimated states for character 104 on tree 1:

/------------------------------------------------------------------------------------------------------------------------------ ? Moeritherium
|
+------------------------------------------------------------------------------------------------------------------------------ ? Pezosiren
|
|               /-------------------------------------------------------------------------------------------------------------- ? Behemotops proteus
0               |
|               +-------------------------------------------------------------------------------------------------------------- ? Behemotops katsuiei
|               |
|               +-------------------------------------------------------------------------------------------------------------- ? Seuku emlongi
|               |
\---------------0                                                              /----------------------------------------------- ? Archaeoparadoxia weltoni
                |                                                              |
                |               /----------------------------------------------0               /------------------------------- 0 Paleoparadoxia tabatai
                |               |                                              |               |
                |               |                                              \---------------0              /---------------- 1 Neoparadoxia repenningi
                |               |                                                              ###############1
                \---------------0                                                                             \---------------- 1 Neoparadoxia cecilialina
                                |
                                |              /------------------------------------------------------------------------------- ? Ashoroa laticosta
                                |              |
                                \--------------0               /--------------------------------------------------------------- ? Cornwallius sookensis
                                               |               |
                                               \---------------0               /----------------------------------------------- ? Ounalashkastylus tomidai
                                                               |               |
                                                               \---------------0               /------------------------------- ? Desmostylus japonisus
                                                                               |               |
                                                                               \---------------0              /---------------- ? Desmostylus hesperus
                                                                                               \--------------0
                                                                                                              \---------------- ? Desmostylus coalingensis

Estimated states for character 105 on tree 1:

/------------------------------------------------------------------------------------------------------------------------------ ? Moeritherium
|
+------------------------------------------------------------------------------------------------------------------------------ 0 Pezosiren
|
|               /-------------------------------------------------------------------------------------------------------------- ? Behemotops proteus
0               |
|               +-------------------------------------------------------------------------------------------------------------- 0 Behemotops katsuiei
|               |
|               +-------------------------------------------------------------------------------------------------------------- ? Seuku emlongi
|               |
\---------------0                                                              /----------------------------------------------- ? Archaeoparadoxia weltoni
                |                                                              |
                |               /----------------------------------------------0               /------------------------------- 0 Paleoparadoxia tabatai
                |               |                                              |               |
                |               |                                              \---------------0              /---------------- 1 Neoparadoxia repenningi
                |               |                                                              ###############1
                \---------------0                                                                             \---------------- 1 Neoparadoxia cecilialina
                                |
                                |              /------------------------------------------------------------------------------- ? Ashoroa laticosta
                                |              |
                                \--------------0               /--------------------------------------------------------------- ? Cornwallius sookensis
                                               |               |
                                               \---------------0               /----------------------------------------------- ? Ounalashkastylus tomidai
                                                               |               |
                                                               \---------------0               /------------------------------- ? Desmostylus japonisus
                                                                               |               |
                                                                               \---------------0              /---------------- 0 Desmostylus hesperus
                                                                                               \--------------0
                                                                                                              \---------------- ? Desmostylus coalingensis

Estimated states for character 106 on tree 1:

/------------------------------------------------------------------------------------------------------------------------------ 0 Moeritherium
|
+------------------------------------------------------------------------------------------------------------------------------ 0 Pezosiren
|
|               /-------------------------------------------------------------------------------------------------------------- ? Behemotops proteus
0               |
|               +-------------------------------------------------------------------------------------------------------------- 1 Behemotops katsuiei
|               |
|               +-------------------------------------------------------------------------------------------------------------- ? Seuku emlongi
|               |
################1                                                              /----------------------------------------------- ? Archaeoparadoxia weltoni
                |                                                              |
                |               /----------------------------------------------1               /------------------------------- 1 Paleoparadoxia tabatai
                |               |                                              |               |
                |               |                                              \---------------1              /---------------- 1 Neoparadoxia repenningi
                |               |                                                              \--------------1
                \---------------1                                                                             \---------------- 1 Neoparadoxia cecilialina
                                |
                                |              /------------------------------------------------------------------------------- ? Ashoroa laticosta
                                |              |
                                \--------------1               /--------------------------------------------------------------- 1 Cornwallius sookensis
                                               |               |
                                               \---------------1               /----------------------------------------------- ? Ounalashkastylus tomidai
                                                               |               |
                                                               \---------------1               /------------------------------- ? Desmostylus japonisus
                                                                               |               |
                                                                               \---------------1              /---------------- 1 Desmostylus hesperus
                                                                                               \--------------1
                                                                                                              \---------------- ? Desmostylus coalingensis

Estimated states for character 107 on tree 1:

/------------------------------------------------------------------------------------------------------------------------------ ? Moeritherium
|
+------------------------------------------------------------------------------------------------------------------------------ 1 Pezosiren
|
|               /-------------------------------------------------------------------------------------------------------------- 1 Behemotops proteus
1               |
|               ############################################################################################################### 0 Behemotops katsuiei
|               |
|               +-------------------------------------------------------------------------------------------------------------- ? Seuku emlongi
|               |
\---------------1                                                              /----------------------------------------------- 1 Archaeoparadoxia weltoni
                |                                                              |
                |               /----------------------------------------------1               /------------------------------- 1 Paleoparadoxia tabatai
                |               |                                              |               |
                |               |                                              \---------------1              /---------------- 1 Neoparadoxia repenningi
                |               |                                                              \--------------1
                \---------------1                                                                             \---------------- 1 Neoparadoxia cecilialina
                                |
                                |              /------------------------------------------------------------------------------- ? Ashoroa laticosta
                                |              |
                                \--------------1               /--------------------------------------------------------------- ? Cornwallius sookensis
                                               |               |
                                               \---------------1               /----------------------------------------------- ? Ounalashkastylus tomidai
                                                               |               |
                                                               \---------------1               /------------------------------- ? Desmostylus japonisus
                                                                               |               |
                                                                               \---------------1              /---------------- 1 Desmostylus hesperus
                                                                                               \--------------1
                                                                                                              \---------------- ? Desmostylus coalingensis

Estimated states for character 108 on tree 1:

/------------------------------------------------------------------------------------------------------------------------------ ? Moeritherium
|
+------------------------------------------------------------------------------------------------------------------------------ ? Pezosiren
|
|               /-------------------------------------------------------------------------------------------------------------- ? Behemotops proteus
0               |
|               +-------------------------------------------------------------------------------------------------------------- 0 Behemotops katsuiei
|               |
|               +-------------------------------------------------------------------------------------------------------------- ? Seuku emlongi
|               |
\---------------0                                                              /----------------------------------------------- 0 Archaeoparadoxia weltoni
                |                                                              |
                |               /----------------------------------------------0               /------------------------------- 1 Paleoparadoxia tabatai
                |               |                                              |               |
                |               |                                              ################1              /---------------- 1 Neoparadoxia repenningi
                |               |                                                              \--------------1
                \---------------0                                                                             \---------------- 1 Neoparadoxia cecilialina
                                |
                                |              /------------------------------------------------------------------------------- ? Ashoroa laticosta
                                |              |
                                \--------------0               /--------------------------------------------------------------- ? Cornwallius sookensis
                                               |               |
                                               \---------------0               /----------------------------------------------- ? Ounalashkastylus tomidai
                                                               |               |
                                                               \---------------0               /------------------------------- ? Desmostylus japonisus
                                                                               |               |
                                                                               \---------------0              /---------------- 0 Desmostylus hesperus
                                                                                               \--------------0
                                                                                                              \---------------- ? Desmostylus coalingensis

paup> Log;

Logging of output to file "S2_Matsui and Tsuihiji.log" discontinued.

        -----------------------------NOTICE-----------------------------
          This is an alpha-test version that is still changing rapidly.
          It will expire on 1 Sep 2019.

          Please report bugs to dave@phylosolutions.com
        ----------------------------------------------------------------


paup> HSearch;

Heuristic search settings:
  Optimality criterion = parsimony
    Character-status summary:
      Of 108 total characters:
        All characters are of type 'unord'
        All characters have equal weight
        1 character is constant (proportion = 0.00925926)
        21 variable characters are parsimony-uninformative
        Number of parsimony-informative characters = 86
    Gaps are treated as "missing"
    Multistate taxa interpreted as uncertainty
  Starting tree(s) obtained via stepwise addition
    Addition sequence: simple (reference taxon = Moeritherium)
    Number of trees held at each step = 1
  Branch-swapping algorithm: tree-bisection-reconnection (TBR) with reconnection limit = 8
    Steepest descent option not in effect
  Initial 'Maxtrees' setting = 100
  Branches collapsed (creating polytomies) if maximum branch length is zero
  'MulTrees' option not in effect; only 1 tree will be saved
  No topological constraints in effect
  Trees are unrooted

Heuristic search completed
  Total number of rearrangements tried = 1757
  Score of best tree(s) found = 190
  Number of trees retained = 1
  Time used = 0.01 sec (CPU time = 0.00 sec)

paup> ConTree;

Strict consensus of 1 tree:

/-------------------------------------------------------------------------------------------------------------------------------- Moeritherium
|
+-------------------------------------------------------------------------------------------------------------------------------- Pezosiren
|
|                                                                                                                 /-------------- Behemotops proteus
|                           /-------------------------------------------------------------------------------------+
|                           |                                                                                     \-------------- Seuku emlongi
|                           |
|                           |                                                        /------------------------------------------- Archaeoparadoxia weltoni
|             /-------------+                                                        |
|             |             |              /-----------------------------------------+              /---------------------------- Paleoparadoxia tabatai
|             |             |              |                                         |              |
|             |             |              |                                         \--------------+             /-------------- Neoparadoxia repenningi
|             |             |              |                                                        \-------------+
|             |             \--------------+                                                                      \-------------- Neoparadoxia cecilialina
|             |                            |
|             |                            |             /----------------------------------------------------------------------- Ashoroa laticosta
|             |                            |             |
|             |                            \-------------+             /--------------------------------------------------------- Cornwallius sookensis
\-------------+                                          |             |
              |                                          \-------------+             /------------------------------------------- Ounalashkastylus tomidai
              |                                                        |             |
              |                                                        \-------------+              /---------------------------- Desmostylus japonisus
              |                                                                      |              |
              |                                                                      \--------------+             /-------------- Desmostylus hesperus
              |                                                                                     \-------------+
              |                                                                                                   \-------------- Desmostylus coalingensis
              |
              \------------------------------------------------------------------------------------------------------------------ Behemotops katsuiei
