# Supplementary material for: The phylogeny of desmostylians revisited: proposal of new clades based on robust phylogenetic hypotheses
Source: PeerJ. 2019 Oct 17;7:e7430. doi: 10.7717/peerj.7430 (PMC6800978; doi:10.7717/peerj.7430)
Supplement: Supplemental Information 3 [file peerj-07-7430-s015.log]

P A U P *
Version 4.0a (build 165) for Macintosh (X86) (built on Apr  2 2019 at 00:28:31)
Friday, May 31, 2019 12:40:13 Japan Standard Time

        -----------------------------NOTICE-----------------------------
          This is an alpha-test version that is still changing rapidly.
          It will expire on 1 Sep 2019.

          Please report bugs to dave@phylosolutions.com
        ----------------------------------------------------------------

Running on IA-32 architecture (64-bit word length)
SSE vectorization enabled
SSSE3 instructions supported
Multithreading enabled for likelihood using Pthreads
Compiled using Intel compiler (icc) 11.1.0 (build 20091012)

Processing of file "~/Dropbox/in progress_phylo/R1/S1_Table" begins...

Data matrix has 16 taxa, 108 characters
Valid character-state symbols: 0123
Missing data identified by '?'
Gaps identified by '-'
Case significant for alphabetic character-state symbols

Character types changed:
  Of 108 total characters:
    All characters are of type 'unord'
    All characters have equal weight

*** Skipping "MESQUITECHARMODELS" block

*** Skipping "MESQUITE" block

Processing of input file "S1_Table" completed.

paup> Outgroup 1-3;

Outgroup status changed:
  3 taxa transferred to outgroup
  Total number of taxa now in outgroup = 3
  Number of ingroup taxa = 13

paup> HSearch;

Heuristic search settings:
  Optimality criterion = parsimony
    Character-status summary:
      Of 108 total characters:
        All characters are of type 'unord'
        All characters have equal weight
        16 characters are parsimony-uninformative
        Number of parsimony-informative characters = 92
    Gaps are treated as "missing"
    Multistate taxa interpreted as uncertainty
  Starting tree(s) obtained via stepwise addition
    Addition sequence: simple (reference taxon = Anthracobunids)
    Number of trees held at each step = 1
  Branch-swapping algorithm: tree-bisection-reconnection (TBR) with reconnection limit = 8
    Steepest descent option not in effect
  Initial 'Maxtrees' setting = 100
  Branches collapsed (creating polytomies) if maximum branch length is zero
  'MulTrees' option in effect
  No topological constraints in effect
  Trees are unrooted

Heuristic search completed
  Total number of rearrangements tried = 11180
  Score of best tree(s) found = 192
  Number of trees retained = 8
  Time used = 0.00 sec (CPU time = 0.01 sec)

paup> ConTree;

Strict consensus of 8 trees:

/-------------------------------------------------------------------------------------------------------------------------------- Anthracobunids
|
+-------------------------------------------------------------------------------------------------------------------------------- Moeritherium
|
+-------------------------------------------------------------------------------------------------------------------------------- Pezosiren
|
|               /---------------------------------------------------------------------------------------------------------------- Behemotops proteus
|               |
|               +---------------------------------------------------------------------------------------------------------------- Behemotops katsuiei
|               |
|               +---------------------------------------------------------------------------------------------------------------- Seuku emlongi
|               |
\---------------+                                                               /------------------------------------------------ Archaeoparadoxia weltoni
                |                                                               |
                |               /-----------------------------------------------+               /-------------------------------- Paleoparadoxia tabatai
                |               |                                               |               |
                |               |                                               \---------------+               /---------------- Neoparadoxia repenningi
                |               |                                                               \---------------+
                \---------------+                                                                               \---------------- Neoparadoxia cecilialina
                                |
                                |               /-------------------------------------------------------------------------------- Ashoroa laticosta
                                |               |
                                \---------------+               /---------------------------------------------------------------- Cornwallius sookensis
                                                |               |
                                                \---------------+               /------------------------------------------------ Ounalashkastylus tomidai
                                                                |               |
                                                                \---------------+               /-------------------------------- Desmostylus japonisus
                                                                                |               |
                                                                                \---------------+               /---------------- Desmostylus hesperus
                                                                                                \---------------+
                                                                                                                \---------------- Desmostylus coalingensis

paup> Bootstrap nreps=10000 / mulTrees=no allSwap useNonMin;

Bootstrap method with heuristic search:
  Number of bootstrap replicates = 10000
  Starting seed = generated automatically
  Number of characters resampled in each replicate = 108
  Optimality criterion = parsimony
    Character-status summary:
      Of 108 total characters:
        All characters are of type 'unord'
        All characters have equal weight
        16 characters are parsimony-uninformative
        Number of parsimony-informative characters = 92
    Gaps are treated as "missing"
    Multistate taxa interpreted as uncertainty
  Starting tree(s) obtained via stepwise addition
    Addition sequence: simple (reference taxon = Anthracobunids)
    Number of trees held at each step = 1
  Branch-swapping algorithm: tree-bisection-reconnection (TBR) with reconnection limit = 8
    Steepest descent option not in effect
  Initial 'Maxtrees' setting = 100
  Branches collapsed (creating polytomies) if maximum branch length is zero
  'MulTrees' option not in effect; only 1 tree will be saved
  No topological constraints in effect
  Trees are unrooted

  10000 bootstrap replicates completed
  Time used = 5.66 sec (CPU time = 5.71 sec)

Bootstrap 50% majority-rule consensus tree

/---------------------------------------------------------------------------------------------------------------------------- Anthracobunids(1)
|
+---------------------------------------------------------------------------------------------------------------------------- Moeritherium(2)
|
+---------------------------------------------------------------------------------------------------------------------------- Pezosiren(3)
|
|               /------------------------------------------------------------------------------------------------------------ Behemotops proteus(4)
|               |
|               +------------------------------------------------------------------------------------------------------------ Behemotops katsuiei(5)
|               |
|               +------------------------------------------------------------------------------------------------------------ Seuku emlongi(6)
|               |
\------88-------+                                                             /---------------------------------------------- Archaeoparadoxia weltoni(7)
                |                                                             |
                |              /----------------------94----------------------+              /------------------------------- Paleoparadoxia tabatai(8)
                |              |                                              |              |
                |              |                                              \------84------+               /--------------- Neoparadoxia repenningi(9)
                |              |                                                             \------88-------+
                \------70------+                                                                             \--------------- Neoparadoxia cecilialina(10)
                               |
                               |               /----------------------------------------------------------------------------- Ashoroa laticosta(11)
                               |               |
                               \------71-------+              /-------------------------------------------------------------- Cornwallius sookensis(12)
                                               |              |
                                               \------83------+               /---------------------------------------------- Ounalashkastylus tomidai(13)
                                                              |               |
                                                              \------55-------+              /------------------------------- Desmostylus japonisus(14)
                                                                              |              |
                                                                              \------78------+               /--------------- Desmostylus hesperus(15)
                                                                                             \------95-------+
                                                                                                             \--------------- Desmostylus coalingensis(16)

Bipartitions found in one or more trees and frequency of occurrence (bootstrap support values):

         1     1
1234567890123456          Freq        %
---------------------------------------
..............**          9453   94.53%
......****......          9362   93.62%
...*************          8797   87.97%
........**......          8787   87.87%
.......***......          8362   83.62%
...........*****          8266   82.66%
.............***          7834   78.34%
..........******          7117   71.17%
......**********          7008   70.08%
............****          5546   55.46%
.*.*************          4633   46.33%
...***..........          4394   43.94%
..**************          4187   41.87%
...**...........          3645   36.45%
...........*.***          2526   25.26%
...*.*..........          1878   18.78%
......****.*****          1793   17.93%
...**.**********          1731   17.31%
...*******......          1615   16.15%
....*.**********          1453   14.53%
....**..........          1269   12.69%
...........**...          1263   12.63%
......**........          1214   12.14%
...........**.**          1086   10.86%
...*.***********          1034   10.34%
..........*.****           906    9.06%
...*..**********           884    8.84%
.**.............           882    8.82%
......***.......           863    8.63%
....*.****......           830    8.30%
..**.***********           699    6.99%
...**.****......           567    5.67%
....************           552    5.52%
............*.**           540    5.40%

305 groups at (relative) frequency less than 5% not shown

paup> PScores / CI RI RC HI Gfit;

Lengths and fit measures of trees in memory:
  Character-status summary:
    Of 108 total characters:
      All characters are of type 'unord'
      All characters have equal weight
      16 characters are parsimony-uninformative
      Number of parsimony-informative characters = 92
  Gaps are treated as "missing"
  Multistate taxa interpreted as uncertainty

  Sum of min. possible lengths = 127
  Sum of max. possible lengths = 336

Tree #        1
Length      194
CI        0.655
RI        0.679
RC        0.445
HI        0.345
G-fit   -77.100

paup> DescribeTrees / brLens=yes xout=Both mprSets apoList chgList patristic homoplasy fValue diagnose;

Tree description:

  Unrooted tree(s) rooted using outgroup method
  Optimality criterion = parsimony
    Character-status summary:
      Of 108 total characters:
        All characters are of type 'unord'
        All characters have equal weight
        16 characters are parsimony-uninformative
        Number of parsimony-informative characters = 92
    Gaps are treated as "missing"
    Multistate taxa interpreted as uncertainty
    Character-state optimization: Accelerated transformation (ACCTRAN)

Tree 1 (rooted using user-specified outgroup)

Branch lengths and linkages for tree #1 (unrooted)

                                     Assigned       Minimum       Maximum
                    Connected          branch      possible      possible
   Node              to node           length        length        length
-------------------------------------------------------------------------
Anthracobunids (1)*     27                  1             1             4
Moeritherium (2)*       27                  6             4            11
Pezosiren (3)*          27                 11             8            14
    26                  27                 26            15            26
Behemotops prote (4)    26                  3             3             4
Behemotops katsu (5)    26                  4             2             7
Seuku emlongi (6)       26                  2             1             2
    25                  26                 12             5            20
    19                  25                 12             8            21
Archaeoparadoxia (7)    19                  4             3             8
    18                  19                  8             5            13
Paleoparadoxia t (8)    18                  4             4             7
    17                  18                 15             4            15
Neoparadoxia rep (9)    17                  5             5             6
Neoparadoxia cec (10)   17                  6             5            14
    24                  25                 19             6            22
Ashoroa laticost (11)   24                  5             3            10
    23                  24                 17             4            29
Cornwallius sook (12)   23                  6             2             9
    22                  23                  6             2            26
Ounalashkastylus (13)   22                  2             1             2
    21                  22                  3             2            26
Desmostylus japo (14)   21                  6             5             8
    20                  21                  6             2            25
Desmostylus hesp (15)   20                  3             3            20
Desmostylus coal (16)   20                  2             2             2
-------------------------------------------------------------------------
Sum                                       194

Possible character-state assignments to internal nodes:

                                                                                                                             1       1
                                   1         2         3         4         5         6         7         8         9         0       0
Node                      123456789012345678901234567890123456789012345678901234567890123456789012345678901234567890123456789012345678
--------------------------------------------------------------------------------------------------------------------------------------
17                        010011102201121111100001110001013101011110000000100010000110001010011011111001100110010111011110010010211111
                                             1 1     1      1                1       111                      1
                                                                                                              2
                                                                                                              3
18                        010011102201121111100001110001013101011110000000100010000110001000011011111001100010010011011110000010200111
                                                                                                           1  1                  1
                                                                                                              2
                                                                                                              3
19                        010011100201021111100001110001013001011110000000100010000100000000011011111000000010010011011100000010100110
                                  1   1                               1             1                  1   1  2                121
                                  2                                                                           3
20                        101011110210021111021110012111121001111110101101111100100000100100002110111000000011000000001000001010100110
                                     11                            1 1             1             1 23    2 1  2  1111 2 1  1   1 1
                                                                                                   3          3
21                        100011110210021111021100012111120001111110001101111100000000100000002010111000000011000000001000001010100110
                                     11         1         1         11         11        1       1 23    2 1  2  1111 2 1  1   1 1
                                                          2                                        3          3
                                                          3
22                        100011110210021111021000010111120001111110001101110000000000100000001010111000000011000000001000001010100110
                                     11     1   1   2     1         11      11 11   1            1 23    2 1  2  1111 2 1  1   1 1
                                                          2                                        3          3
                                                          3
23                        100011110210021111111000010001110001111110001101110000000000100000001010111000000011000000001000001010100110
                                     11         1   2 1  21         1          11   1            1 23    2 1  2  1111 2 1  1   1 1
                                                          2                                        3          3
                                                          3
24                        000011000200021111110000000001010001111110000001110000000000100000001010111000000011000010001000001010100110
                                1    11            1  1 121         1 11        1   1            1 2       1  2    1       1   1 1
                                                          2                                        3          3
                                                          3
25                        010011000200021111100000000001013001011110000001100000000000000000001010111000000010000010001000000010100110
                                1    11            1          1       1             1            1         1  2    1 1         1 1
                                                                                                              3
26                        010011000200011100000000001001013000000110000001000000000000000000001000110000000010000010000000000010100110
                                                             1111     1   1         1           1   1      1  3      11      1 1 1
27                        000000000100010000000000000000003000000000000001000000000000000000000000010003000000000000000000000010000010
                                   2                1        11       1             1           1   1      1  3              1 111

Data matrix and reconstructed states for internal nodes:

                                                                                                                             1       1
                                   1         2         3         4         5         6         7         8         9         0       0
Taxon/Node                123456789012345678901234567890123456789012345678901234567890123456789012345678901234567890123456789012345678
--------------------------------------------------------------------------------------------------------------------------------------
Anthracobunids            000?000001000100000000000000000030-?????0?00?00??000000000??00?000000000?1????????????????????????????????0?
Moeritherium              000---100?000?0000000000000000103000-0000000000-00-000000000--000000001000?003000-00301?00000000000???0??0??
Pezosiren                 ??000000??0?????0??00?1?001000003?0?-0000000100-010010100111000?0?00000001?103020-00000?00000000000??0??001?
                                                                                                                            1
Behemotops proteus        010??10002000111000000100010010?3?1????1???0??????????0????????0000010?01???0?????1?????1011?00???????????1?
Behemotops katsuiei       01?0?100??000?1?0000000100100???????????1?0????1?00?0?000??????00??0?01??100000???103??????????00001?11?0100
Seuku emlongi             010111?0??0????10??0000??01?0101???????????????????????????????0?0001000????????????????????????????????????
Archaeoparadoxia weltoni  01001?1012010211111000111100?101?0010?111?00?0101000100?01000000000110111??00?0??01001001101110000000?????10
Paleoparadoxia tabatai    010011102211121111100001110001013101011110000?0?101010000110001001011011111001100010112011011110000010200111
Neoparadoxia repenningi   ?1?01110??0????????????1?????1?1???????????????????????????????01011101111?0021101102101???1?110110110211111
Neoparadoxia cecilialina  01001111220?1?1?111101001101?10131110111100000001001100001111110100110111??001101110300111011111010010211111
Ashoroa laticosta         00????000?0????11111000?0000????????1?1?1?10????110000?00???10?000???????2111000??110020110010000?1??11?????
Cornwallius sookensis     10001111--1????1111110?00120??1?20011111?000111111000110001110000000101-?????????????????????????????01??1??
Ounalashkastylus tomidai  100?1111--1-???111?210??1?011112???????????????????????????????00000101-????????????????????????????????????
Desmostylus japonisus     10001110--0?????110211??012111120?0??1???0??1???111111011000??????00201-????????????????????????????????????
Desmostylus hesperus      10101111--1-12111102111001211112100111111111110011110010010011010010211-1330000201112001001020100110111?0110
Desmostylus coalingensis  1?10?111--1-???11102111?01211-2-10-???111?1????1?111001??????001000001?-????????????????????????????????????
17                        010011102201121111110101110101013111011110000000100110000111111010011011111001100110210111011110010010211111
18                        010011102201121111100001110001013101011110000000100010000110001000011011111001100010110011011110000010200111
19                        010011101201121111100001110001013001011110000000100010000100000000011011111001000010010011011100000010200110
20                        101011110211121111021110012111121001111111111101111100100100100100002111133000020111200100102010011011100110
21                        100011110211121111021110012111120001111110111101111101100000100100002011133000020111200100102010011011100110
22                        100011110211121111021010012111120001111110111101111101100000100000001011133000020111200100102010011011100110
23                        100011110211121111111010012011120001111110101101110001100000100000001011133000020111200100102010011011100110
24                        000011100201121111110000010011120001111110101101110000100000100000001011121000000111000011001000011011100110
25                        010011100201121111100000010001013001011110000001100000000000000000001011111000000010000011011000000011100110
26                        010011000200011100000000001001013001011110000001100000000000000000001010110000000010000010011000000011100110
27                        000000000100010000000000000000003000000000000001000000000000000000000000010003000000000000000000000010000010

Tree length = 194
Consistency index (CI) = 0.6546
Homoplasy index (HI) = 0.3454
CI excluding uninformative characters = 0.6171
HI excluding uninformative characters = 0.3829
Retention index (RI) = 0.6794
Rescaled consistency index (RC) = 0.4448
f value = 894
f-ratio = 0.2114
   (multistate unordered and stepmatrix characters excluded from f-value calculations)

/-------------------------------------------------------------------------------------------------------------------------------- Anthracobunids
|
+-------------------------------------------------------------------------------------------------------------------------------- Moeritherium
|
+-------------------------------------------------------------------------------------------------------------------------------- Pezosiren
|
27              /---------------------------------------------------------------------------------------------------------------- Behemotops proteus
|               |
|               +---------------------------------------------------------------------------------------------------------------- Behemotops katsuiei
|               |
|               +---------------------------------------------------------------------------------------------------------------- Seuku emlongi
|               |
\--------------26                                                               /------------------------------------------------ Archaeoparadoxia weltoni
                |                                                               |
                |               /----------------------------------------------19               /-------------------------------- Paleoparadoxia tabatai
                |               |                                               |               |
                |               |                                               \--------------18               /---------------- Neoparadoxia repenningi
                |               |                                                               \--------------17
                \--------------25                                                                               \---------------- Neoparadoxia cecilialina
                                |
                                |               /-------------------------------------------------------------------------------- Ashoroa laticosta
                                |               |
                                \--------------24               /---------------------------------------------------------------- Cornwallius sookensis
                                                |               |
                                                \--------------23               /------------------------------------------------ Ounalashkastylus tomidai
                                                                |               |
                                                                \--------------22               /-------------------------------- Desmostylus japonisus
                                                                                |               |
                                                                                \--------------21               /---------------- Desmostylus hesperus
                                                                                                \--------------20
                                                                                                                \---------------- Desmostylus coalingensis

Character change lists:

Character    CI  Steps            Changes
------------------------------------------------------------------
1         1.000      1    node_24 0 ==> 1 node_23
2         0.500      1    node_27 0 ==> 1 node_26
                     1    node_25 1 ==> 0 node_24
3         1.000      1    node_21 0 ==> 1 node_20
4         1.000      1    node_26 0 ==> 1 Seuku emlongi
5         1.000      1    node_27 0 ==> 1 node_26
6         1.000      1    node_27 0 ==> 1 node_26
7         0.333      1    node_27 0 ==> 1 Moeritherium
                     1    node_26 0 --> 1 node_25
                     1    node_24 1 --> 0 Ashoroa laticosta
8         0.333      1    node_17 0 ==> 1 Neoparadoxia cecilialina
                     1    node_24 0 ==> 1 node_23
                     1    node_21 1 ==> 0 Desmostylus japonisus
9         1.000      1    node_25 0 --> 1 node_19
                     1    node_19 1 --> 2 node_18
10        1.000      1    node_27 1 --> 2 node_26
11        0.333      1    node_18 0 ==> 1 Paleoparadoxia tabatai
                     1    node_24 0 ==> 1 node_23
                     1    node_21 1 ==> 0 Desmostylus japonisus
12        1.000      1    node_26 0 --> 1 node_25
13        0.500      1    node_26 0 --> 1 node_25
                     1    node_19 1 --> 0 Archaeoparadoxia weltoni
14        1.000      1    node_26 1 ==> 2 node_25
15        1.000      1    node_27 0 ==> 1 node_26
16        1.000      1    node_27 0 ==> 1 node_26
17        1.000      1    node_26 0 ==> 1 node_25
18        1.000      1    node_26 0 ==> 1 node_25
19        0.500      1    node_26 0 ==> 1 node_25
                     1    node_23 1 --> 0 node_22
20        0.667      1    node_18 0 --> 1 node_17
                     1    node_25 0 ==> 1 node_24
                     1    node_23 1 ==> 2 node_22
21        1.000      1    node_24 0 ==> 1 node_23
22        0.500      1    node_18 0 --> 1 node_17
                     1    node_22 0 ==> 1 node_21
23        0.250      1    node_27 0 ==> 1 Pezosiren
                     1    node_26 0 ==> 1 Behemotops proteus
                     1    node_19 0 ==> 1 Archaeoparadoxia weltoni
                     1    node_24 0 --> 1 node_23
24        0.333      1    node_26 0 ==> 1 Behemotops katsuiei
                     1    node_25 0 ==> 1 node_19
                     1    node_17 1 ==> 0 Neoparadoxia cecilialina
25        0.500      1    node_25 0 ==> 1 node_19
                     1    node_22 0 ==> 1 Ounalashkastylus tomidai
26        0.500      1    node_26 0 --> 1 node_25
                     1    node_24 1 --> 0 Ashoroa laticosta
27        0.400      1    node_27 0 --> 1 Pezosiren
                     1    node_27 0 --> 1 node_26
                     1    node_26 1 ==> 0 node_25
                     1    node_24 0 --> 2 node_23
                     1    node_22 2 --> 0 Ounalashkastylus tomidai
28        0.500      1    node_18 0 --> 1 node_17
                     1    node_23 0 ==> 1 node_22
29        1.000      1    node_25 0 --> 1 node_24
30        1.000      1    node_27 0 ==> 1 node_26
31        0.667      1    node_27 0 ==> 1 Moeritherium
                     1    node_25 0 --> 1 node_24
                     1    node_20 1 ==> 2 Desmostylus coalingensis
32        1.000      1    node_27 0 ==> 1 node_26
                     1    node_25 1 --> 2 node_24
33        1.000      1    node_25 3 --> 0 node_24
                     1    node_23 0 --> 2 Cornwallius sookensis
                     1    node_21 0 --> 1 node_20
34        1.000      1    node_19 0 ==> 1 node_18
35        0.500      1    node_26 0 ==> 1 Behemotops proteus
                     1    node_18 0 --> 1 node_17
36        1.000      1    node_27 0 --> 1 node_26
37        1.000      1    node_25 0 --> 1 node_24
38        1.000      1    node_27 0 --> 1 node_26
39        1.000      1    node_27 0 --> 1 node_26
40        1.000      1    node_27 0 ==> 1 node_26
41        1.000      1    node_27 0 ==> 1 node_26
42        1.000      1    node_21 0 --> 1 node_20
43        0.500      1    node_25 0 --> 1 node_24
                     1    node_23 1 --> 0 Cornwallius sookensis
44        1.000      1    node_23 0 --> 1 node_22
45        0.500      1    node_27 0 --> 1 Pezosiren
                     1    node_25 0 --> 1 node_24
46        1.000      1    node_25 0 --> 1 node_24
47        0.500      1    node_19 0 ==> 1 Archaeoparadoxia weltoni
                     1    node_23 0 ==> 1 Cornwallius sookensis
48        0.500      1    node_25 1 ==> 0 node_19
                     1    node_20 1 ==> 0 Desmostylus hesperus
49        1.000      1    node_27 0 --> 1 node_26
50        0.500      1    node_27 0 ==> 1 Pezosiren
                     1    node_25 0 ==> 1 node_24
51        0.500      1    node_18 0 ==> 1 Paleoparadoxia tabatai
                     1    node_23 0 --> 1 node_22
52        0.500      1    node_18 0 --> 1 node_17
                     1    node_23 0 --> 1 node_22
53        0.333      1    node_27 0 ==> 1 Pezosiren
                     1    node_25 0 ==> 1 node_19
                     1    node_21 0 ==> 1 Desmostylus japonisus
54        0.500      1    node_24 0 --> 1 node_23
                     1    node_21 1 --> 0 node_20
55        0.333      1    node_27 0 ==> 1 Pezosiren
                     1    node_25 0 --> 1 node_24
                     1    node_21 1 --> 0 Desmostylus japonisus
56        1.000      1    node_21 0 ==> 1 Desmostylus japonisus
57        1.000      1    node_21 0 ==> 1 Desmostylus japonisus
58        0.333      1    node_27 0 ==> 1 Pezosiren
                     1    node_25 0 ==> 1 node_19
                     1    node_21 0 --> 1 node_20
59        0.333      1    node_27 0 --> 1 Pezosiren
                     1    node_19 0 --> 1 node_18
                     1    node_23 0 --> 1 Cornwallius sookensis
60        0.333      1    node_27 0 ==> 1 Pezosiren
                     1    node_18 0 --> 1 node_17
                     1    node_23 0 ==> 1 Cornwallius sookensis
61        0.500      1    node_18 0 --> 1 node_17
                     1    node_25 0 ==> 1 node_24
62        0.500      1    node_18 0 --> 1 node_17
                     1    node_20 0 ==> 1 Desmostylus hesperus
63        1.000      1    node_19 0 ==> 1 node_18
64        1.000      1    node_22 0 --> 1 node_21
65        1.000      1    node_18 0 ==> 1 node_17
66        1.000      1    node_18 0 ==> 1 Paleoparadoxia tabatai
67        0.500      1    node_17 0 ==> 1 Neoparadoxia repenningi
                     1    node_20 0 ==> 1 Desmostylus hesperus
68        1.000      1    node_25 0 ==> 1 node_19
69        0.667      1    node_27 0 ==> 1 node_26
                     1    node_22 1 ==> 2 node_21
                     1    node_20 2 ==> 0 Desmostylus coalingensis
70        1.000      1    node_21 0 ==> 1 node_20
71        0.333      1    node_27 0 --> 1 Moeritherium
                     1    node_27 0 --> 1 node_26
                     1    node_26 1 --> 0 Seuku emlongi
72        1.000      1    node_26 0 --> 1 node_25
73        1.000      1    node_27 0 ==> 1 node_26
74        1.000      1    node_27 1 ==> 0 Moeritherium
                     1    node_25 1 --> 2 node_24
                     1    node_24 2 --> 3 node_23
75        1.000      1    node_26 0 --> 1 node_25
                     1    node_24 1 --> 3 node_23
76        0.500      1    node_27 0 ==> 1 Pezosiren
                     1    node_24 0 ==> 1 Ashoroa laticosta
77        1.000      1    node_24 0 ==> 1 Ashoroa laticosta
78        1.000      1    node_27 3 ==> 0 node_26
                     1    node_25 0 --> 1 node_19
                     1    node_17 1 ==> 2 Neoparadoxia repenningi
79        1.000      1    node_19 0 ==> 1 node_18
80        0.667      1    node_27 0 ==> 2 Pezosiren
                     1    node_17 0 ==> 1 Neoparadoxia repenningi
                     1    node_24 0 --> 2 node_23
81        1.000      1    node_17 0 ==> 1 Neoparadoxia cecilialina
82        0.500      1    node_18 0 --> 1 node_17
                     1    node_25 0 --> 1 node_24
83        1.000      1    node_27 0 ==> 1 node_26
84        1.000      1    node_25 0 ==> 1 node_24
85        0.500      1    node_27 0 --> 3 Moeritherium
                     1    node_26 0 --> 3 Behemotops katsuiei
                     1    node_19 0 --> 1 node_18
                     1    node_18 1 --> 2 node_17
                     1    node_17 2 --> 3 Neoparadoxia cecilialina
                     1    node_24 0 --> 2 node_23
86        0.500      1    node_25 0 ==> 1 node_19
                     1    node_17 1 ==> 0 Neoparadoxia cecilialina
87        0.667      1    node_27 0 ==> 1 Moeritherium
                     1    node_18 0 ==> 2 Paleoparadoxia tabatai
                     1    node_24 0 ==> 2 Ashoroa laticosta
88        0.500      1    node_18 0 ==> 1 node_17
                     1    node_24 0 --> 1 node_23
89        0.500      1    node_27 0 ==> 1 node_26
                     1    node_24 1 --> 0 node_23
90        0.500      1    node_26 0 --> 1 node_25
                     1    node_24 1 --> 0 node_23
91        0.500      1    node_26 0 ==> 1 Behemotops proteus
                     1    node_24 0 --> 1 node_23
92        0.500      1    node_27 0 --> 1 node_26
                     1    node_25 1 --> 0 node_24
93        1.000      1    node_27 0 --> 1 node_26
                     1    node_24 1 --> 2 node_23
94        1.000      1    node_25 0 ==> 1 node_19
95        0.500      1    node_19 0 ==> 1 node_18
                     1    node_24 0 --> 1 node_23
96        1.000      1    node_17 0 ==> 1 Neoparadoxia cecilialina
97        1.000      1    node_17 0 ==> 1 Neoparadoxia repenningi
98        0.500      1    node_18 0 ==> 1 node_17
                     1    node_25 0 --> 1 node_24
99        1.000      1    node_25 0 ==> 1 node_24
100       0.500      1    node_26 0 --> 1 Behemotops katsuiei
                     1    node_17 0 ==> 1 Neoparadoxia repenningi
101       1.000      1    node_19 1 ==> 0 Archaeoparadoxia weltoni
102       0.333      1    node_27 0 --> 1 node_26
                     1    node_25 1 --> 0 node_19
                     1    node_23 1 --> 0 Cornwallius sookensis
103       1.000      1    node_27 0 --> 1 node_26
                     1    node_25 1 --> 2 node_19
104       1.000      1    node_18 0 --> 1 node_17
105       1.000      1    node_18 0 ==> 1 node_17
106       1.000      1    node_27 0 ==> 1 node_26
107       0.500      1    node_27 1 ==> 0 Anthracobunids
                     1    node_26 1 ==> 0 Behemotops katsuiei
108       1.000      1    node_19 0 ==> 1 node_18

Apomorphy lists:

      Branch                         Character  Steps      CI   Change
----------------------------------------------------------------------
node_27 --> Anthracobunids           107            1   0.500  1 ==> 0
node_27 --> Moeritherium             7              1   0.333  0 ==> 1
                                     31             1   0.667  0 ==> 1
                                     71             1   0.333  0 --> 1
                                     74             1   1.000  1 ==> 0
                                     85             1   0.500  0 --> 3
                                     87             1   0.667  0 ==> 1
node_27 --> Pezosiren                23             1   0.250  0 ==> 1
                                     27             1   0.400  0 --> 1
                                     45             1   0.500  0 --> 1
                                     50             1   0.500  0 ==> 1
                                     53             1   0.333  0 ==> 1
                                     55             1   0.333  0 ==> 1
                                     58             1   0.333  0 ==> 1
                                     59             1   0.333  0 --> 1
                                     60             1   0.333  0 ==> 1
                                     76             1   0.500  0 ==> 1
                                     80             1   0.667  0 ==> 2
node_27 --> node_26                  2              1   0.500  0 ==> 1
                                     5              1   1.000  0 ==> 1
                                     6              1   1.000  0 ==> 1
                                     10             1   1.000  1 --> 2
                                     15             1   1.000  0 ==> 1
                                     16             1   1.000  0 ==> 1
                                     27             1   0.400  0 --> 1
                                     30             1   1.000  0 ==> 1
                                     32             1   1.000  0 ==> 1
                                     36             1   1.000  0 --> 1
                                     38             1   1.000  0 --> 1
                                     39             1   1.000  0 --> 1
                                     40             1   1.000  0 ==> 1
                                     41             1   1.000  0 ==> 1
                                     49             1   1.000  0 --> 1
                                     69             1   0.667  0 ==> 1
                                     71             1   0.333  0 --> 1
                                     73             1   1.000  0 ==> 1
                                     78             1   1.000  3 ==> 0
                                     83             1   1.000  0 ==> 1
                                     89             1   0.500  0 ==> 1
                                     92             1   0.500  0 --> 1
                                     93             1   1.000  0 --> 1
                                     102            1   0.333  0 --> 1
                                     103            1   1.000  0 --> 1
                                     106            1   1.000  0 ==> 1
node_26 --> Behemotops proteus       23             1   0.250  0 ==> 1
                                     35             1   0.500  0 ==> 1
                                     91             1   0.500  0 ==> 1
node_26 --> Behemotops katsuiei      24             1   0.333  0 ==> 1
                                     85             1   0.500  0 --> 3
                                     100            1   0.500  0 --> 1
                                     107            1   0.500  1 ==> 0
node_26 --> Seuku emlongi            4              1   1.000  0 ==> 1
                                     71             1   0.333  1 --> 0
node_26 --> node_25                  7              1   0.333  0 --> 1
                                     12             1   1.000  0 --> 1
                                     13             1   0.500  0 --> 1
                                     14             1   1.000  1 ==> 2
                                     17             1   1.000  0 ==> 1
                                     18             1   1.000  0 ==> 1
                                     19             1   0.500  0 ==> 1
                                     26             1   0.500  0 --> 1
                                     27             1   0.400  1 ==> 0
                                     72             1   1.000  0 --> 1
                                     75             1   1.000  0 --> 1
                                     90             1   0.500  0 --> 1
node_25 --> node_19                  9              1   1.000  0 --> 1
                                     24             1   0.333  0 ==> 1
                                     25             1   0.500  0 ==> 1
                                     48             1   0.500  1 ==> 0
                                     53             1   0.333  0 ==> 1
                                     58             1   0.333  0 ==> 1
                                     68             1   1.000  0 ==> 1
                                     78             1   1.000  0 --> 1
                                     86             1   0.500  0 ==> 1
                                     94             1   1.000  0 ==> 1
                                     102            1   0.333  1 --> 0
                                     103            1   1.000  1 --> 2
node_19 --> Archaeoparadoxia weltoni 13             1   0.500  1 --> 0
                                     23             1   0.250  0 ==> 1
                                     47             1   0.500  0 ==> 1
                                     101            1   1.000  1 ==> 0
node_19 --> node_18                  9              1   1.000  1 --> 2
                                     34             1   1.000  0 ==> 1
                                     59             1   0.333  0 --> 1
                                     63             1   1.000  0 ==> 1
                                     79             1   1.000  0 ==> 1
                                     85             1   0.500  0 --> 1
                                     95             1   0.500  0 ==> 1
                                     108            1   1.000  0 ==> 1
node_18 --> Paleoparadoxia tabatai   11             1   0.333  0 ==> 1
                                     51             1   0.500  0 ==> 1
                                     66             1   1.000  0 ==> 1
                                     87             1   0.667  0 ==> 2
node_18 --> node_17                  20             1   0.667  0 --> 1
                                     22             1   0.500  0 --> 1
                                     28             1   0.500  0 --> 1
                                     35             1   0.500  0 --> 1
                                     52             1   0.500  0 --> 1
                                     60             1   0.333  0 --> 1
                                     61             1   0.500  0 --> 1
                                     62             1   0.500  0 --> 1
                                     65             1   1.000  0 ==> 1
                                     82             1   0.500  0 --> 1
                                     85             1   0.500  1 --> 2
                                     88             1   0.500  0 ==> 1
                                     98             1   0.500  0 ==> 1
                                     104            1   1.000  0 --> 1
                                     105            1   1.000  0 ==> 1
node_17 --> Neoparadoxia repenningi  67             1   0.500  0 ==> 1
                                     78             1   1.000  1 ==> 2
                                     80             1   0.667  0 ==> 1
                                     97             1   1.000  0 ==> 1
                                     100            1   0.500  0 ==> 1
node_17 --> Neoparadoxia cecilialina 8              1   0.333  0 ==> 1
                                     24             1   0.333  1 ==> 0
                                     81             1   1.000  0 ==> 1
                                     85             1   0.500  2 --> 3
                                     86             1   0.500  1 ==> 0
                                     96             1   1.000  0 ==> 1
node_25 --> node_24                  2              1   0.500  1 ==> 0
                                     20             1   0.667  0 ==> 1
                                     29             1   1.000  0 --> 1
                                     31             1   0.667  0 --> 1
                                     32             1   1.000  1 --> 2
                                     33             1   1.000  3 --> 0
                                     37             1   1.000  0 --> 1
                                     43             1   0.500  0 --> 1
                                     45             1   0.500  0 --> 1
                                     46             1   1.000  0 --> 1
                                     50             1   0.500  0 ==> 1
                                     55             1   0.333  0 --> 1
                                     61             1   0.500  0 ==> 1
                                     74             1   1.000  1 --> 2
                                     82             1   0.500  0 --> 1
                                     84             1   1.000  0 ==> 1
                                     92             1   0.500  1 --> 0
                                     98             1   0.500  0 --> 1
                                     99             1   1.000  0 ==> 1
node_24 --> Ashoroa laticosta        7              1   0.333  1 --> 0
                                     26             1   0.500  1 --> 0
                                     76             1   0.500  0 ==> 1
                                     77             1   1.000  0 ==> 1
                                     87             1   0.667  0 ==> 2
node_24 --> node_23                  1              1   1.000  0 ==> 1
                                     8              1   0.333  0 ==> 1
                                     11             1   0.333  0 ==> 1
                                     21             1   1.000  0 ==> 1
                                     23             1   0.250  0 --> 1
                                     27             1   0.400  0 --> 2
                                     54             1   0.500  0 --> 1
                                     74             1   1.000  2 --> 3
                                     75             1   1.000  1 --> 3
                                     80             1   0.667  0 --> 2
                                     85             1   0.500  0 --> 2
                                     88             1   0.500  0 --> 1
                                     89             1   0.500  1 --> 0
                                     90             1   0.500  1 --> 0
                                     91             1   0.500  0 --> 1
                                     93             1   1.000  1 --> 2
                                     95             1   0.500  0 --> 1
node_23 --> Cornwallius sookensis    33             1   1.000  0 --> 2
                                     43             1   0.500  1 --> 0
                                     47             1   0.500  0 ==> 1
                                     59             1   0.333  0 --> 1
                                     60             1   0.333  0 ==> 1
                                     102            1   0.333  1 --> 0
node_23 --> node_22                  19             1   0.500  1 --> 0
                                     20             1   0.667  1 ==> 2
                                     28             1   0.500  0 ==> 1
                                     44             1   1.000  0 --> 1
                                     51             1   0.500  0 --> 1
                                     52             1   0.500  0 --> 1
node_22 --> Ounalashkastylus tomidai 25             1   0.500  0 ==> 1
                                     27             1   0.400  2 --> 0
node_22 --> node_21                  22             1   0.500  0 ==> 1
                                     64             1   1.000  0 --> 1
                                     69             1   0.667  1 ==> 2
node_21 --> Desmostylus japonisus    8              1   0.333  1 ==> 0
                                     11             1   0.333  1 ==> 0
                                     53             1   0.333  0 ==> 1
                                     55             1   0.333  1 --> 0
                                     56             1   1.000  0 ==> 1
                                     57             1   1.000  0 ==> 1
node_21 --> node_20                  3              1   1.000  0 ==> 1
                                     33             1   1.000  0 --> 1
                                     42             1   1.000  0 --> 1
                                     54             1   0.500  1 --> 0
                                     58             1   0.333  0 --> 1
                                     70             1   1.000  0 ==> 1
node_20 --> Desmostylus hesperus     48             1   0.500  1 ==> 0
                                     62             1   0.500  0 ==> 1
                                     67             1   0.500  0 ==> 1
node_20 --> Desmostylus coalingensis 31             1   0.667  1 ==> 2
                                     69             1   0.667  2 ==> 0

Character diagnostics:

                    Min   Tree    Max                             G-
Character  Range  steps  steps  steps     CI    RI    RC    HI   fit
--------------------------------------------------------------------
1              1      1      1      5  1.000 1.000 1.000 0.000 1.000
2              1      1      2      7  0.500 0.833 0.417 0.500 0.750
3              1      1      1      2  1.000 1.000 1.000 0.000 1.000
4              1      1      1      1  1.000   0/0   0/0 0.000 1.000
5              1      1      1      2  1.000 1.000 1.000 0.000 1.000
6              1      1      1      2  1.000 1.000 1.000 0.000 1.000
7              1      1      3      5  0.333 0.500 0.167 0.667 0.600
8              1      1      3      5  0.333 0.500 0.167 0.667 0.600
9              2      2      2      3  1.000 1.000 1.000 0.000 1.000
10             1      1      1      1  1.000   0/0   0/0 0.000 1.000
11             1      1      3      5  0.333 0.500 0.167 0.667 0.600
12             1      1      1      2  1.000 1.000 1.000 0.000 1.000
13             1      1      2      3  0.500 0.500 0.250 0.500 0.750
14             1      1      1      2  1.000 1.000 1.000 0.000 1.000
15             1      1      1      2  1.000 1.000 1.000 0.000 1.000
16             1      1      1      2  1.000 1.000 1.000 0.000 1.000
17             1      1      1      6  1.000 1.000 1.000 0.000 1.000
18             1      1      1      4  1.000 1.000 1.000 0.000 1.000
19             1      1      2      5  0.500 0.750 0.375 0.500 0.750
20             2      2      3      7  0.667 0.800 0.533 0.333 0.750
21             1      1      1      5  1.000 1.000 1.000 0.000 1.000
22             1      1      2      4  0.500 0.667 0.333 0.500 0.750
23             1      1      4      5  0.250 0.250 0.062 0.750 0.500
24             1      1      3      4  0.333 0.333 0.111 0.667 0.600
25             1      1      2      4  0.500 0.667 0.333 0.500 0.750
26             1      1      2      7  0.500 0.833 0.417 0.500 0.750
27             2      2      5      8  0.400 0.500 0.200 0.600 0.500
28             1      1      2      5  0.500 0.750 0.375 0.500 0.750
29             1      1      1      4  1.000 1.000 1.000 0.000 1.000
30             1      1      1      3  1.000 1.000 1.000 0.000 1.000
31             2      2      3      6  0.667 0.750 0.500 0.333 0.750
32             2      2      2      6  1.000 1.000 1.000 0.000 1.000
33             3      3      3      4  1.000 1.000 1.000 0.000 1.000
34             1      1      1      2  1.000 1.000 1.000 0.000 1.000
35             1      1      2      2  0.500 0.000 0.000 0.500 0.750
36             1      1      1      1  1.000   0/0   0/0 0.000 1.000
37             1      1      1      3  1.000 1.000 1.000 0.000 1.000
38             1      1      1      2  1.000 1.000 1.000 0.000 1.000
39             1      1      1      2  1.000 1.000 1.000 0.000 1.000
40             1      1      1      2  1.000 1.000 1.000 0.000 1.000
41             1      1      1      3  1.000 1.000 1.000 0.000 1.000
42             1      1      1      1  1.000   0/0   0/0 0.000 1.000
43             1      1      2      3  0.500 0.500 0.250 0.500 0.750
44             1      1      1      1  1.000   0/0   0/0 0.000 1.000
45             1      1      2      3  0.500 0.500 0.250 0.500 0.750
46             1      1      1      2  1.000 1.000 1.000 0.000 1.000
47             1      1      2      2  0.500 0.000 0.000 0.500 0.750
48             1      1      2      3  0.500 0.500 0.250 0.500 0.750
49             1      1      1      2  1.000 1.000 1.000 0.000 1.000
50             1      1      2      6  0.500 0.800 0.400 0.500 0.750
51             1      1      2      4  0.500 0.667 0.333 0.500 0.750
52             1      1      2      4  0.500 0.667 0.333 0.500 0.750
53             1      1      3      5  0.333 0.500 0.167 0.667 0.600
54             1      1      2      2  0.500 0.000 0.000 0.500 0.750
55             1      1      3      4  0.333 0.333 0.111 0.667 0.600
56             1      1      1      1  1.000   0/0   0/0 0.000 1.000
57             1      1      1      1  1.000   0/0   0/0 0.000 1.000
58             1      1      3      4  0.333 0.333 0.111 0.667 0.600
59             1      1      3      4  0.333 0.333 0.111 0.667 0.600
60             1      1      3      3  0.333 0.000 0.000 0.667 0.600
61             1      1      2      4  0.500 0.667 0.333 0.500 0.750
62             1      1      2      2  0.500 0.000 0.000 0.500 0.750
63             1      1      1      2  1.000 1.000 1.000 0.000 1.000
64             1      1      1      2  1.000 1.000 1.000 0.000 1.000
65             1      1      1      2  1.000 1.000 1.000 0.000 1.000
66             1      1      1      1  1.000   0/0   0/0 0.000 1.000
67             1      1      2      2  0.500 0.000 0.000 0.500 0.750
68             1      1      1      4  1.000 1.000 1.000 0.000 1.000
69             2      2      3      6  0.667 0.750 0.500 0.333 0.750
70             1      1      1      2  1.000 1.000 1.000 0.000 1.000
71             1      1      3      3  0.333 0.000 0.000 0.667 0.600
72             1      1      1      4  1.000 1.000 1.000 0.000 1.000
73             1      1      1      2  1.000 1.000 1.000 0.000 1.000
74             3      3      3      3  1.000   0/0   0/0 0.000 1.000
75             2      2      2      2  1.000   0/0   0/0 0.000 1.000
76             1      1      2      2  0.500 0.000 0.000 0.500 0.750
77             1      1      1      1  1.000   0/0   0/0 0.000 1.000
78             3      3      3      5  1.000 1.000 1.000 0.000 1.000
79             1      1      1      3  1.000 1.000 1.000 0.000 1.000
80             2      2      3      3  0.667 0.000 0.000 0.333 0.750
81             1      1      1      1  1.000   0/0   0/0 0.000 1.000
82             1      1      2      2  0.500 0.000 0.000 0.500 0.750
83             1      1      1      2  1.000 1.000 1.000 0.000 1.000
84             1      1      1      2  1.000 1.000 1.000 0.000 1.000
85             3      3      6      6  0.500 0.000 0.000 0.500 0.500
86             1      1      2      3  0.500 0.500 0.250 0.500 0.750
87             2      2      3      3  0.667 0.000 0.000 0.333 0.750
88             1      1      2      3  0.500 0.500 0.250 0.500 0.750
89             1      1      2      3  0.500 0.500 0.250 0.500 0.750
90             1      1      2      4  0.500 0.667 0.333 0.500 0.750
91             1      1      2      2  0.500 0.000 0.000 0.500 0.750
92             1      1      2      4  0.500 0.667 0.333 0.500 0.750
93             2      2      2      3  1.000 1.000 1.000 0.000 1.000
94             1      1      1      4  1.000 1.000 1.000 0.000 1.000
95             1      1      2      4  0.500 0.667 0.333 0.500 0.750
96             1      1      1      1  1.000   0/0   0/0 0.000 1.000
97             1      1      1      1  1.000   0/0   0/0 0.000 1.000
98             1      1      2      3  0.500 0.500 0.250 0.500 0.750
99             1      1      1      2  1.000 1.000 1.000 0.000 1.000
100            1      1      2      2  0.500 0.000 0.000 0.500 0.750
101            1      1      1      1  1.000   0/0   0/0 0.000 1.000
102            1      1      3      3  0.333 0.000 0.000 0.667 0.600
103            2      2      2      4  1.000 1.000 1.000 0.000 1.000
104            1      1      1      1  1.000   0/0   0/0 0.000 1.000
105            1      1      1      2  1.000 1.000 1.000 0.000 1.000
106            1      1      1      2  1.000 1.000 1.000 0.000 1.000
107            1      1      2      2  0.500 0.000 0.000 0.500 0.750
108            1      1      1      3  1.000 1.000 1.000 0.000 1.000

Note: Multistate unordered and/or stepmatrix characters excluded from patristic distance calculations.

Patristic distance matrix

   Below diagonal: Adjusted character distances
   Above diagonal: Patristic distances

                                1   2   3   4   5   6   7   8   9  10  11  12  13  14  15  16
   1 Anthracobunids             -   3  10  24  24  23  44  49  62  64  49  61  62  69  71  68
   2 Moeritherium               3   -  11  25  25  24  45  50  63  65  50  62  63  70  72  69
   3 Pezosiren                 10  11   -  32  32  31  52  57  70  72  57  69  70  77  79  76
   4 Behemotops proteus        24  23  30   -   6   5  26  31  44  46  31  43  44  51  53  50
   5 Behemotops katsuiei       22  23  32   6   -   5  26  31  44  46  31  43  44  51  53  50
   6 Seuku emlongi             21  22  29   5   5   -  25  30  43  45  30  42  43  50  52  49
   7 Archaeoparadoxia weltoni  40  37  42  22  22  23   -  13  26  28  31  43  44  51  53  50
   8 Paleoparadoxia tabatai    47  44  49  31  29  30  13   -  19  21  36  48  49  56  58  55
   9 Neoparadoxia repenningi   60  57  60  42  40  43  26  19   -   8  49  61  62  69  71  68
  10 Neoparadoxia cecilialina  58  55  58  40  42  41  28  21   8   -  51  63  64  71  73  70
  11 Ashoroa laticosta         41  40  40  27  27  26  31  36  43  41   -  20  21  28  30  27
  12 Cornwallius sookensis     49  46  44  35  39  38  35  38  43  39  20   -  11  18  20  17
  13 Ounalashkastylus tomidai  52  49  51  36  40  39  40  41  46  42  21  11   -   9  11   8
  14 Desmostylus japonisus     53  50  52  37  41  40  41  44  45  43  24  18   9   -  14  11
  15 Desmostylus hesperus      59  56  56  43  47  46  45  46  45  43  28  20  11  14   -   3
  16 Desmostylus coalingensis  56  53  53  40  44  43  44  45  48  44  25  17   8  11   3   -

Pairwise homoplasy matrix

                                1   2   3   4   5   6   7   8   9  10  11  12  13  14  15  16
   1 Anthracobunids             -
   2 Moeritherium               0   -
   3 Pezosiren                  0   0   -
   4 Behemotops proteus         0   2   2   -
   5 Behemotops katsuiei        2   2   0   0   -
   6 Seuku emlongi              2   2   2   0   0   -
   7 Archaeoparadoxia weltoni   4   8  10   4   4   2   -
   8 Paleoparadoxia tabatai     2   6   8   0   2   0   0   -
   9 Neoparadoxia repenningi    2   6  10   2   4   0   0   0   -
  10 Neoparadoxia cecilialina   6  10  14   6   4   4   0   0   0   -
  11 Ashoroa laticosta          8  10  17   4   4   4   0   0   6  10   -
  12 Cornwallius sookensis     12  16  25   8   4   4   8  10  18  24   0   -
  13 Ounalashkastylus tomidai  10  14  19   8   4   4   4   8  16  22   0   0   -
  14 Desmostylus japonisus     16  20  25  14  10  10  10  12  24  28   4   0   0   -
  15 Desmostylus hesperus      12  16  23  10   6   6   8  12  26  30   2   0   0   0   -
  16 Desmostylus coalingensis  12  16  23  10   6   6   6  10  20  26   2   0   0   0   0   -

paup> Reconstruct;

Estimated states for character 1 on tree 1:

/------------------------------------------------------------------------------------------------------------------------------ 0 Anthracobunids
|
+------------------------------------------------------------------------------------------------------------------------------ 0 Moeritherium
|
+------------------------------------------------------------------------------------------------------------------------------ ? Pezosiren
|
0               /-------------------------------------------------------------------------------------------------------------- 0 Behemotops proteus
|               |
|               +-------------------------------------------------------------------------------------------------------------- 0 Behemotops katsuiei
|               |
|               +-------------------------------------------------------------------------------------------------------------- 0 Seuku emlongi
|               |
\---------------0                                                              /----------------------------------------------- 0 Archaeoparadoxia weltoni
                |                                                              |
                |               /----------------------------------------------0               /------------------------------- 0 Paleoparadoxia tabatai
                |               |                                              |               |
                |               |                                              \---------------0              /---------------- ? Neoparadoxia repenningi
                |               |                                                              \--------------0
                \---------------0                                                                             \---------------- 0 Neoparadoxia cecilialina
                                |
                                |              /------------------------------------------------------------------------------- 0 Ashoroa laticosta
                                |              |
                                \--------------0               /--------------------------------------------------------------- 1 Cornwallius sookensis
                                               |               |
                                               ################1               /----------------------------------------------- 1 Ounalashkastylus tomidai
                                                               |               |
                                                               \---------------1               /------------------------------- 1 Desmostylus japonisus
                                                                               |               |
                                                                               \---------------1              /---------------- 1 Desmostylus hesperus
                                                                                               \--------------1
                                                                                                              \---------------- 1 Desmostylus coalingensis

Estimated states for character 2 on tree 1:

/------------------------------------------------------------------------------------------------------------------------------ 0 Anthracobunids
|
+------------------------------------------------------------------------------------------------------------------------------ 0 Moeritherium
|
+------------------------------------------------------------------------------------------------------------------------------ ? Pezosiren
|
0               /-------------------------------------------------------------------------------------------------------------- 1 Behemotops proteus
|               |
|               +-------------------------------------------------------------------------------------------------------------- 1 Behemotops katsuiei
|               |
|               +-------------------------------------------------------------------------------------------------------------- 1 Seuku emlongi
|               |
################1                                                              /----------------------------------------------- 1 Archaeoparadoxia weltoni
                |                                                              |
                |               /----------------------------------------------1               /------------------------------- 1 Paleoparadoxia tabatai
                |               |                                              |               |
                |               |                                              \---------------1              /---------------- 1 Neoparadoxia repenningi
                |               |                                                              \--------------1
                \---------------1                                                                             \---------------- 1 Neoparadoxia cecilialina
                                |
                                |              /------------------------------------------------------------------------------- 0 Ashoroa laticosta
                                |              |
                                ###############0               /--------------------------------------------------------------- 0 Cornwallius sookensis
                                               |               |
                                               \---------------0               /----------------------------------------------- 0 Ounalashkastylus tomidai
                                                               |               |
                                                               \---------------0               /------------------------------- 0 Desmostylus japonisus
                                                                               |               |
                                                                               \---------------0              /---------------- 0 Desmostylus hesperus
                                                                                               \--------------0
                                                                                                              \---------------- ? Desmostylus coalingensis

Estimated states for character 3 on tree 1:

/------------------------------------------------------------------------------------------------------------------------------ 0 Anthracobunids
|
+------------------------------------------------------------------------------------------------------------------------------ 0 Moeritherium
|
+------------------------------------------------------------------------------------------------------------------------------ 0 Pezosiren
|
0               /-------------------------------------------------------------------------------------------------------------- 0 Behemotops proteus
|               |
|               +-------------------------------------------------------------------------------------------------------------- ? Behemotops katsuiei
|               |
|               +-------------------------------------------------------------------------------------------------------------- 0 Seuku emlongi
|               |
\---------------0                                                              /----------------------------------------------- 0 Archaeoparadoxia weltoni
                |                                                              |
                |               /----------------------------------------------0               /------------------------------- 0 Paleoparadoxia tabatai
                |               |                                              |               |
                |               |                                              \---------------0              /---------------- ? Neoparadoxia repenningi
                |               |                                                              \--------------0
                \---------------0                                                                             \---------------- 0 Neoparadoxia cecilialina
                                |
                                |              /------------------------------------------------------------------------------- ? Ashoroa laticosta
                                |              |
                                \--------------0               /--------------------------------------------------------------- 0 Cornwallius sookensis
                                               |               |
                                               \---------------0               /----------------------------------------------- 0 Ounalashkastylus tomidai
                                                               |               |
                                                               \---------------0               /------------------------------- 0 Desmostylus japonisus
                                                                               |               |
                                                                               \---------------0              /---------------- 1 Desmostylus hesperus
                                                                                               ###############1
                                                                                                              \---------------- 1 Desmostylus coalingensis

Estimated states for character 4 on tree 1:

/------------------------------------------------------------------------------------------------------------------------------ ? Anthracobunids
|
+------------------------------------------------------------------------------------------------------------------------------ - Moeritherium
|
+------------------------------------------------------------------------------------------------------------------------------ 0 Pezosiren
|
0               /-------------------------------------------------------------------------------------------------------------- ? Behemotops proteus
|               |
|               +-------------------------------------------------------------------------------------------------------------- 0 Behemotops katsuiei
|               |
|               ############################################################################################################### 1 Seuku emlongi
|               |
\---------------0                                                              /----------------------------------------------- 0 Archaeoparadoxia weltoni
                |                                                              |
                |               /----------------------------------------------0               /------------------------------- 0 Paleoparadoxia tabatai
                |               |                                              |               |
                |               |                                              \---------------0              /---------------- 0 Neoparadoxia repenningi
                |               |                                                              \--------------0
                \---------------0                                                                             \---------------- 0 Neoparadoxia cecilialina
                                |
                                |              /------------------------------------------------------------------------------- ? Ashoroa laticosta
                                |              |
                                \--------------0               /--------------------------------------------------------------- 0 Cornwallius sookensis
                                               |               |
                                               \---------------0               /----------------------------------------------- ? Ounalashkastylus tomidai
                                                               |               |
                                                               \---------------0               /------------------------------- 0 Desmostylus japonisus
                                                                               |               |
                                                                               \---------------0              /---------------- 0 Desmostylus hesperus
                                                                                               \--------------0
                                                                                                              \---------------- 0 Desmostylus coalingensis

Estimated states for character 5 on tree 1:

/------------------------------------------------------------------------------------------------------------------------------ 0 Anthracobunids
|
+------------------------------------------------------------------------------------------------------------------------------ - Moeritherium
|
+------------------------------------------------------------------------------------------------------------------------------ 0 Pezosiren
|
0               /-------------------------------------------------------------------------------------------------------------- ? Behemotops proteus
|               |
|               +-------------------------------------------------------------------------------------------------------------- ? Behemotops katsuiei
|               |
|               +-------------------------------------------------------------------------------------------------------------- 1 Seuku emlongi
|               |
################1                                                              /----------------------------------------------- 1 Archaeoparadoxia weltoni
                |                                                              |
                |               /----------------------------------------------1               /------------------------------- 1 Paleoparadoxia tabatai
                |               |                                              |               |
                |               |                                              \---------------1              /---------------- 1 Neoparadoxia repenningi
                |               |                                                              \--------------1
                \---------------1                                                                             \---------------- 1 Neoparadoxia cecilialina
                                |
                                |              /------------------------------------------------------------------------------- ? Ashoroa laticosta
                                |              |
                                \--------------1               /--------------------------------------------------------------- 1 Cornwallius sookensis
                                               |               |
                                               \---------------1               /----------------------------------------------- 1 Ounalashkastylus tomidai
                                                               |               |
                                                               \---------------1               /------------------------------- 1 Desmostylus japonisus
                                                                               |               |
                                                                               \---------------1              /---------------- 1 Desmostylus hesperus
                                                                                               \--------------1
                                                                                                              \---------------- ? Desmostylus coalingensis

Estimated states for character 6 on tree 1:

/------------------------------------------------------------------------------------------------------------------------------ 0 Anthracobunids
|
+------------------------------------------------------------------------------------------------------------------------------ - Moeritherium
|
+------------------------------------------------------------------------------------------------------------------------------ 0 Pezosiren
|
0               /-------------------------------------------------------------------------------------------------------------- 1 Behemotops proteus
|               |
|               +-------------------------------------------------------------------------------------------------------------- 1 Behemotops katsuiei
|               |
|               +-------------------------------------------------------------------------------------------------------------- 1 Seuku emlongi
|               |
################1                                                              /----------------------------------------------- ? Archaeoparadoxia weltoni
                |                                                              |
                |               /----------------------------------------------1               /------------------------------- 1 Paleoparadoxia tabatai
                |               |                                              |               |
                |               |                                              \---------------1              /---------------- 1 Neoparadoxia repenningi
                |               |                                                              \--------------1
                \---------------1                                                                             \---------------- 1 Neoparadoxia cecilialina
                                |
                                |              /------------------------------------------------------------------------------- ? Ashoroa laticosta
                                |              |
                                \--------------1               /--------------------------------------------------------------- 1 Cornwallius sookensis
                                               |               |
                                               \---------------1               /----------------------------------------------- 1 Ounalashkastylus tomidai
                                                               |               |
                                                               \---------------1               /------------------------------- 1 Desmostylus japonisus
                                                                               |               |
                                                                               \---------------1              /---------------- 1 Desmostylus hesperus
                                                                                               \--------------1
                                                                                                              \---------------- 1 Desmostylus coalingensis

Estimated states for character 7 on tree 1:

/------------------------------------------------------------------------------------------------------------------------------ 0 Anthracobunids
|
############################################################################################################################### 1 Moeritherium
|
+------------------------------------------------------------------------------------------------------------------------------ 0 Pezosiren
|
0               /-------------------------------------------------------------------------------------------------------------- 0 Behemotops proteus
|               |
|               +-------------------------------------------------------------------------------------------------------------- 0 Behemotops katsuiei
|               |
|               +-------------------------------------------------------------------------------------------------------------- ? Seuku emlongi
|               |
\---------------0                                                              /----------------------------------------------- 1 Archaeoparadoxia weltoni
                |                                                              |
                |               /----------------------------------------------1               /------------------------------- 1 Paleoparadoxia tabatai
                |               |                                              |               |
                |               |                                              \---------------1              /---------------- 1 Neoparadoxia repenningi
                |               |                                                              \--------------1
                ################1                                                                             \---------------- 1 Neoparadoxia cecilialina
                                |
                                |              ################################################################################ 0 Ashoroa laticosta
                                |              |
                                \--------------1               /--------------------------------------------------------------- 1 Cornwallius sookensis
                                               |               |
                                               \---------------1               /----------------------------------------------- 1 Ounalashkastylus tomidai
                                                               |               |
                                                               \---------------1               /------------------------------- 1 Desmostylus japonisus
                                                                               |               |
                                                                               \---------------1              /---------------- 1 Desmostylus hesperus
                                                                                               \--------------1
                                                                                                              \---------------- 1 Desmostylus coalingensis

Estimated states for character 8 on tree 1:

/------------------------------------------------------------------------------------------------------------------------------ 0 Anthracobunids
|
+------------------------------------------------------------------------------------------------------------------------------ 0 Moeritherium
|
+------------------------------------------------------------------------------------------------------------------------------ 0 Pezosiren
|
0               /-------------------------------------------------------------------------------------------------------------- 0 Behemotops proteus
|               |
|               +-------------------------------------------------------------------------------------------------------------- 0 Behemotops katsuiei
|               |
|               +-------------------------------------------------------------------------------------------------------------- 0 Seuku emlongi
|               |
\---------------0                                                              /----------------------------------------------- 0 Archaeoparadoxia weltoni
                |                                                              |
                |               /----------------------------------------------0               /------------------------------- 0 Paleoparadoxia tabatai
                |               |                                              |               |
                |               |                                              \---------------0              /---------------- 0 Neoparadoxia repenningi
                |               |                                                              \--------------0
                \---------------0                                                                             ################# 1 Neoparadoxia cecilialina
                                |
                                |              /------------------------------------------------------------------------------- 0 Ashoroa laticosta
                                |              |
                                \--------------0               /--------------------------------------------------------------- 1 Cornwallius sookensis
                                               |               |
                                               ################1               /----------------------------------------------- 1 Ounalashkastylus tomidai
                                                               |               |
                                                               \---------------1               ################################ 0 Desmostylus japonisus
                                                                               |               |
                                                                               \---------------1              /---------------- 1 Desmostylus hesperus
                                                                                               \--------------1
                                                                                                              \---------------- 1 Desmostylus coalingensis

Estimated states for character 9 on tree 1:

/------------------------------------------------------------------------------------------------------------------------------ 0 Anthracobunids
|
+------------------------------------------------------------------------------------------------------------------------------ 0 Moeritherium
|
+------------------------------------------------------------------------------------------------------------------------------ ? Pezosiren
|
0               /-------------------------------------------------------------------------------------------------------------- 0 Behemotops proteus
|               |
|               +-------------------------------------------------------------------------------------------------------------- ? Behemotops katsuiei
|               |
|               +-------------------------------------------------------------------------------------------------------------- ? Seuku emlongi
|               |
\---------------0                                                              /----------------------------------------------- 1 Archaeoparadoxia weltoni
                |                                                              |
                |               ###############################################1               /------------------------------- 2 Paleoparadoxia tabatai
                |               |                                              |               |
                |               |                                              ################2              /---------------- ? Neoparadoxia repenningi
                |               |                                                              \--------------2
                \---------------0                                                                             \---------------- 2 Neoparadoxia cecilialina
                                |
                                |              /------------------------------------------------------------------------------- 0 Ashoroa laticosta
                                |              |
                                \--------------0               /--------------------------------------------------------------- - Cornwallius sookensis
                                               |               |
                                               \---------------0               /----------------------------------------------- - Ounalashkastylus tomidai
                                                               |               |
                                                               \---------------0               /------------------------------- - Desmostylus japonisus
                                                                               |               |
                                                                               \---------------0              /---------------- - Desmostylus hesperus
                                                                                               \--------------0
                                                                                                              \---------------- - Desmostylus coalingensis

Estimated states for character 10 on tree 1:

/------------------------------------------------------------------------------------------------------------------------------ 1 Anthracobunids
|
+------------------------------------------------------------------------------------------------------------------------------ ? Moeritherium
|
+------------------------------------------------------------------------------------------------------------------------------ ? Pezosiren
|
1               /-------------------------------------------------------------------------------------------------------------- 2 Behemotops proteus
|               |
|               +-------------------------------------------------------------------------------------------------------------- ? Behemotops katsuiei
|               |
|               +-------------------------------------------------------------------------------------------------------------- ? Seuku emlongi
|               |
################2                                                              /----------------------------------------------- 2 Archaeoparadoxia weltoni
                |                                                              |
                |               /----------------------------------------------2               /------------------------------- 2 Paleoparadoxia tabatai
                |               |                                              |               |
                |               |                                              \---------------2              /---------------- ? Neoparadoxia repenningi
                |               |                                                              \--------------2
                \---------------2                                                                             \---------------- 2 Neoparadoxia cecilialina
                                |
                                |              /------------------------------------------------------------------------------- ? Ashoroa laticosta
                                |              |
                                \--------------2               /--------------------------------------------------------------- - Cornwallius sookensis
                                               |               |
                                               \---------------2               /----------------------------------------------- - Ounalashkastylus tomidai
                                                               |               |
                                                               \---------------2               /------------------------------- - Desmostylus japonisus
                                                                               |               |
                                                                               \---------------2              /---------------- - Desmostylus hesperus
                                                                                               \--------------2
                                                                                                              \---------------- - Desmostylus coalingensis

Estimated states for character 11 on tree 1:

/------------------------------------------------------------------------------------------------------------------------------ 0 Anthracobunids
|
+------------------------------------------------------------------------------------------------------------------------------ 0 Moeritherium
|
+------------------------------------------------------------------------------------------------------------------------------ 0 Pezosiren
|
0               /-------------------------------------------------------------------------------------------------------------- 0 Behemotops proteus
|               |
|               +-------------------------------------------------------------------------------------------------------------- 0 Behemotops katsuiei
|               |
|               +-------------------------------------------------------------------------------------------------------------- 0 Seuku emlongi
|               |
\---------------0                                                              /----------------------------------------------- 0 Archaeoparadoxia weltoni
                |                                                              |
                |               /----------------------------------------------0               ################################ 1 Paleoparadoxia tabatai
                |               |                                              |               |
                |               |                                              \---------------0              /---------------- 0 Neoparadoxia repenningi
                |               |                                                              \--------------0
                \---------------0                                                                             \---------------- 0 Neoparadoxia cecilialina
                                |
                                |              /------------------------------------------------------------------------------- 0 Ashoroa laticosta
                                |              |
                                \--------------0               /--------------------------------------------------------------- 1 Cornwallius sookensis
                                               |               |
                                               ################1               /----------------------------------------------- 1 Ounalashkastylus tomidai
                                                               |               |
                                                               \---------------1               ################################ 0 Desmostylus japonisus
                                                                               |               |
                                                                               \---------------1              /---------------- 1 Desmostylus hesperus
                                                                                               \--------------1
                                                                                                              \---------------- 1 Desmostylus coalingensis

Estimated states for character 12 on tree 1:

/------------------------------------------------------------------------------------------------------------------------------ 0 Anthracobunids
|
+------------------------------------------------------------------------------------------------------------------------------ 0 Moeritherium
|
+------------------------------------------------------------------------------------------------------------------------------ ? Pezosiren
|
0               /-------------------------------------------------------------------------------------------------------------- 0 Behemotops proteus
|               |
|               +-------------------------------------------------------------------------------------------------------------- 0 Behemotops katsuiei
|               |
|               +-------------------------------------------------------------------------------------------------------------- ? Seuku emlongi
|               |
\---------------0                                                              /----------------------------------------------- 1 Archaeoparadoxia weltoni
                |                                                              |
                |               /----------------------------------------------1               /------------------------------- 1 Paleoparadoxia tabatai
                |               |                                              |               |
                |               |                                              \---------------1              /---------------- ? Neoparadoxia repenningi
                |               |                                                              \--------------1
                ################1                                                                             \---------------- ? Neoparadoxia cecilialina
                                |
                                |              /------------------------------------------------------------------------------- ? Ashoroa laticosta
                                |              |
                                \--------------1               /--------------------------------------------------------------- ? Cornwallius sookensis
                                               |               |
                                               \---------------1               /----------------------------------------------- - Ounalashkastylus tomidai
                                                               |               |
                                                               \---------------1               /------------------------------- ? Desmostylus japonisus
                                                                               |               |
                                                                               \---------------1              /---------------- - Desmostylus hesperus
                                                                                               \--------------1
                                                                                                              \---------------- - Desmostylus coalingensis

Estimated states for character 13 on tree 1:

/------------------------------------------------------------------------------------------------------------------------------ 0 Anthracobunids
|
+------------------------------------------------------------------------------------------------------------------------------ 0 Moeritherium
|
+------------------------------------------------------------------------------------------------------------------------------ ? Pezosiren
|
0               /-------------------------------------------------------------------------------------------------------------- 0 Behemotops proteus
|               |
|               +-------------------------------------------------------------------------------------------------------------- 0 Behemotops katsuiei
|               |
|               +-------------------------------------------------------------------------------------------------------------- ? Seuku emlongi
|               |
\---------------0                                                              ################################################ 0 Archaeoparadoxia weltoni
                |                                                              |
                |               /----------------------------------------------1               /------------------------------- 1 Paleoparadoxia tabatai
                |               |                                              |               |
                |               |                                              \---------------1              /---------------- ? Neoparadoxia repenningi
                |               |                                                              \--------------1
                ################1                                                                             \---------------- 1 Neoparadoxia cecilialina
                                |
                                |              /------------------------------------------------------------------------------- ? Ashoroa laticosta
                                |              |
                                \--------------1               /--------------------------------------------------------------- ? Cornwallius sookensis
                                               |               |
                                               \---------------1               /----------------------------------------------- ? Ounalashkastylus tomidai
                                                               |               |
                                                               \---------------1               /------------------------------- ? Desmostylus japonisus
                                                                               |               |
                                                                               \---------------1              /---------------- 1 Desmostylus hesperus
                                                                                               \--------------1
                                                                                                              \---------------- ? Desmostylus coalingensis

Estimated states for character 14 on tree 1:

/------------------------------------------------------------------------------------------------------------------------------ 1 Anthracobunids
|
+------------------------------------------------------------------------------------------------------------------------------ ? Moeritherium
|
+------------------------------------------------------------------------------------------------------------------------------ ? Pezosiren
|
1               /-------------------------------------------------------------------------------------------------------------- 1 Behemotops proteus
|               |
|               +-------------------------------------------------------------------------------------------------------------- ? Behemotops katsuiei
|               |
|               +-------------------------------------------------------------------------------------------------------------- ? Seuku emlongi
|               |
\---------------1                                                              /----------------------------------------------- 2 Archaeoparadoxia weltoni
                |                                                              |
                |               /----------------------------------------------2               /------------------------------- 2 Paleoparadoxia tabatai
                |               |                                              |               |
                |               |                                              \---------------2              /---------------- ? Neoparadoxia repenningi
                |               |                                                              \--------------2
                ################2                                                                             \---------------- ? Neoparadoxia cecilialina
                                |
                                |              /------------------------------------------------------------------------------- ? Ashoroa laticosta
                                |              |
                                \--------------2               /--------------------------------------------------------------- ? Cornwallius sookensis
                                               |               |
                                               \---------------2               /----------------------------------------------- ? Ounalashkastylus tomidai
                                                               |               |
                                                               \---------------2               /------------------------------- ? Desmostylus japonisus
                                                                               |               |
                                                                               \---------------2              /---------------- 2 Desmostylus hesperus
                                                                                               \--------------2
                                                                                                              \---------------- ? Desmostylus coalingensis

Estimated states for character 15 on tree 1:

/------------------------------------------------------------------------------------------------------------------------------ 0 Anthracobunids
|
+------------------------------------------------------------------------------------------------------------------------------ 0 Moeritherium
|
+------------------------------------------------------------------------------------------------------------------------------ ? Pezosiren
|
0               /-------------------------------------------------------------------------------------------------------------- 1 Behemotops proteus
|               |
|               +-------------------------------------------------------------------------------------------------------------- 1 Behemotops katsuiei
|               |
|               +-------------------------------------------------------------------------------------------------------------- ? Seuku emlongi
|               |
################1                                                              /----------------------------------------------- 1 Archaeoparadoxia weltoni
                |                                                              |
                |               /----------------------------------------------1               /------------------------------- 1 Paleoparadoxia tabatai
                |               |                                              |               |
                |               |                                              \---------------1              /---------------- ? Neoparadoxia repenningi
                |               |                                                              \--------------1
                \---------------1                                                                             \---------------- 1 Neoparadoxia cecilialina
                                |
                                |              /------------------------------------------------------------------------------- ? Ashoroa laticosta
                                |              |
                                \--------------1               /--------------------------------------------------------------- ? Cornwallius sookensis
                                               |               |
                                               \---------------1               /----------------------------------------------- ? Ounalashkastylus tomidai
                                                               |               |
                                                               \---------------1               /------------------------------- ? Desmostylus japonisus
                                                                               |               |
                                                                               \---------------1              /---------------- 1 Desmostylus hesperus
                                                                                               \--------------1
                                                                                                              \---------------- ? Desmostylus coalingensis

Estimated states for character 16 on tree 1:

/------------------------------------------------------------------------------------------------------------------------------ 0 Anthracobunids
|
+------------------------------------------------------------------------------------------------------------------------------ 0 Moeritherium
|
+------------------------------------------------------------------------------------------------------------------------------ ? Pezosiren
|
0               /-------------------------------------------------------------------------------------------------------------- 1 Behemotops proteus
|               |
|               +-------------------------------------------------------------------------------------------------------------- ? Behemotops katsuiei
|               |
|               +-------------------------------------------------------------------------------------------------------------- 1 Seuku emlongi
|               |
################1                                                              /----------------------------------------------- 1 Archaeoparadoxia weltoni
                |                                                              |
                |               /----------------------------------------------1               /------------------------------- 1 Paleoparadoxia tabatai
                |               |                                              |               |
                |               |                                              \---------------1              /---------------- ? Neoparadoxia repenningi
                |               |                                                              \--------------1
                \---------------1                                                                             \---------------- ? Neoparadoxia cecilialina
                                |
                                |              /------------------------------------------------------------------------------- 1 Ashoroa laticosta
                                |              |
                                \--------------1               /--------------------------------------------------------------- 1 Cornwallius sookensis
                                               |               |
                                               \---------------1               /----------------------------------------------- 1 Ounalashkastylus tomidai
                                                               |               |
                                                               \---------------1               /------------------------------- ? Desmostylus japonisus
                                                                               |               |
                                                                               \---------------1              /---------------- 1 Desmostylus hesperus
                                                                                               \--------------1
                                                                                                              \---------------- 1 Desmostylus coalingensis

Estimated states for character 17 on tree 1:

/------------------------------------------------------------------------------------------------------------------------------ 0 Anthracobunids
|
+------------------------------------------------------------------------------------------------------------------------------ 0 Moeritherium
|
+------------------------------------------------------------------------------------------------------------------------------ 0 Pezosiren
|
0               /-------------------------------------------------------------------------------------------------------------- 0 Behemotops proteus
|               |
|               +-------------------------------------------------------------------------------------------------------------- 0 Behemotops katsuiei
|               |
|               +-------------------------------------------------------------------------------------------------------------- 0 Seuku emlongi
|               |
\---------------0                                                              /----------------------------------------------- 1 Archaeoparadoxia weltoni
                |                                                              |
                |               /----------------------------------------------1               /------------------------------- 1 Paleoparadoxia tabatai
                |               |                                              |               |
                |               |                                              \---------------1              /---------------- ? Neoparadoxia repenningi
                |               |                                                              \--------------1
                ################1                                                                             \---------------- 1 Neoparadoxia cecilialina
                                |
                                |              /------------------------------------------------------------------------------- 1 Ashoroa laticosta
                                |              |
                                \--------------1               /--------------------------------------------------------------- 1 Cornwallius sookensis
                                               |               |
                                               \---------------1               /----------------------------------------------- 1 Ounalashkastylus tomidai
                                                               |               |
                                                               \---------------1               /------------------------------- 1 Desmostylus japonisus
                                                                               |               |
                                                                               \---------------1              /---------------- 1 Desmostylus hesperus
                                                                                               \--------------1
                                                                                                              \---------------- 1 Desmostylus coalingensis

Estimated states for character 18 on tree 1:

/------------------------------------------------------------------------------------------------------------------------------ 0 Anthracobunids
|
+------------------------------------------------------------------------------------------------------------------------------ 0 Moeritherium
|
+------------------------------------------------------------------------------------------------------------------------------ ? Pezosiren
|
0               /-------------------------------------------------------------------------------------------------------------- 0 Behemotops proteus
|               |
|               +-------------------------------------------------------------------------------------------------------------- 0 Behemotops katsuiei
|               |
|               +-------------------------------------------------------------------------------------------------------------- ? Seuku emlongi
|               |
\---------------0                                                              /----------------------------------------------- 1 Archaeoparadoxia weltoni
                |                                                              |
                |               /----------------------------------------------1               /------------------------------- 1 Paleoparadoxia tabatai
                |               |                                              |               |
                |               |                                              \---------------1              /---------------- ? Neoparadoxia repenningi
                |               |                                                              \--------------1
                ################1                                                                             \---------------- 1 Neoparadoxia cecilialina
                                |
                                |              /------------------------------------------------------------------------------- 1 Ashoroa laticosta
                                |              |
                                \--------------1               /--------------------------------------------------------------- 1 Cornwallius sookensis
                                               |               |
                                               \---------------1               /----------------------------------------------- 1 Ounalashkastylus tomidai
                                                               |               |
                                                               \---------------1               /------------------------------- 1 Desmostylus japonisus
                                                                               |               |
                                                                               \---------------1              /---------------- 1 Desmostylus hesperus
                                                                                               \--------------1
                                                                                                              \---------------- 1 Desmostylus coalingensis

Estimated states for character 19 on tree 1:

/------------------------------------------------------------------------------------------------------------------------------ 0 Anthracobunids
|
+------------------------------------------------------------------------------------------------------------------------------ 0 Moeritherium
|
+------------------------------------------------------------------------------------------------------------------------------ ? Pezosiren
|
0               /-------------------------------------------------------------------------------------------------------------- 0 Behemotops proteus
|               |
|               +-------------------------------------------------------------------------------------------------------------- 0 Behemotops katsuiei
|               |
|               +-------------------------------------------------------------------------------------------------------------- ? Seuku emlongi
|               |
\---------------0                                                              /----------------------------------------------- 1 Archaeoparadoxia weltoni
                |                                                              |
                |               /----------------------------------------------1               /------------------------------- 1 Paleoparadoxia tabatai
                |               |                                              |               |
                |               |                                              \---------------1              /---------------- ? Neoparadoxia repenningi
                |               |                                                              \--------------1
                ################1                                                                             \---------------- 1 Neoparadoxia cecilialina
                                |
                                |              /------------------------------------------------------------------------------- 1 Ashoroa laticosta
                                |              |
                                \--------------1               /--------------------------------------------------------------- 1 Cornwallius sookensis
                                               |               |
                                               \---------------1               /----------------------------------------------- ? Ounalashkastylus tomidai
                                                               |               |
                                                               ################0               /------------------------------- 0 Desmostylus japonisus
                                                                               |               |
                                                                               \---------------0              /---------------- 0 Desmostylus hesperus
                                                                                               \--------------0
                                                                                                              \---------------- 0 Desmostylus coalingensis

Estimated states for character 20 on tree 1:

/------------------------------------------------------------------------------------------------------------------------------ 0 Anthracobunids
|
+------------------------------------------------------------------------------------------------------------------------------ 0 Moeritherium
|
+------------------------------------------------------------------------------------------------------------------------------ 0 Pezosiren
|
0               /-------------------------------------------------------------------------------------------------------------- 0 Behemotops proteus
|               |
|               +-------------------------------------------------------------------------------------------------------------- 0 Behemotops katsuiei
|               |
|               +-------------------------------------------------------------------------------------------------------------- 0 Seuku emlongi
|               |
\---------------0                                                              /----------------------------------------------- 0 Archaeoparadoxia weltoni
                |                                                              |
                |               /----------------------------------------------0               /------------------------------- 0 Paleoparadoxia tabatai
                |               |                                              |               |
                |               |                                              \---------------0              /---------------- ? Neoparadoxia repenningi
                |               |                                                              ###############1
                \---------------0                                                                             \---------------- 1 Neoparadoxia cecilialina
                                |
                                |              /------------------------------------------------------------------------------- 1 Ashoroa laticosta
                                |              |
                                ###############1               /--------------------------------------------------------------- 1 Cornwallius sookensis
                                               |               |
                                               \---------------1               /----------------------------------------------- 2 Ounalashkastylus tomidai
                                                               |               |
                                                               ################2               /------------------------------- 2 Desmostylus japonisus
                                                                               |               |
                                                                               \---------------2              /---------------- 2 Desmostylus hesperus
                                                                                               \--------------2
                                                                                                              \---------------- 2 Desmostylus coalingensis

Estimated states for character 21 on tree 1:

/------------------------------------------------------------------------------------------------------------------------------ 0 Anthracobunids
|
+------------------------------------------------------------------------------------------------------------------------------ 0 Moeritherium
|
+------------------------------------------------------------------------------------------------------------------------------ 0 Pezosiren
|
0               /-------------------------------------------------------------------------------------------------------------- 0 Behemotops proteus
|               |
|               +-------------------------------------------------------------------------------------------------------------- 0 Behemotops katsuiei
|               |
|               +-------------------------------------------------------------------------------------------------------------- 0 Seuku emlongi
|               |
\---------------0                                                              /----------------------------------------------- 0 Archaeoparadoxia weltoni
                |                                                              |
                |               /----------------------------------------------0               /------------------------------- 0 Paleoparadoxia tabatai
                |               |                                              |               |
                |               |                                              \---------------0              /---------------- ? Neoparadoxia repenningi
                |               |                                                              \--------------0
                \---------------0                                                                             \---------------- 0 Neoparadoxia cecilialina
                                |
                                |              /------------------------------------------------------------------------------- 0 Ashoroa laticosta
                                |              |
                                \--------------0               /--------------------------------------------------------------- 1 Cornwallius sookensis
                                               |               |
                                               ################1               /----------------------------------------------- 1 Ounalashkastylus tomidai
                                                               |               |
                                                               \---------------1               /------------------------------- 1 Desmostylus japonisus
                                                                               |               |
                                                                               \---------------1              /---------------- 1 Desmostylus hesperus
                                                                                               \--------------1
                                                                                                              \---------------- 1 Desmostylus coalingensis

Estimated states for character 22 on tree 1:

/------------------------------------------------------------------------------------------------------------------------------ 0 Anthracobunids
|
+------------------------------------------------------------------------------------------------------------------------------ 0 Moeritherium
|
+------------------------------------------------------------------------------------------------------------------------------ ? Pezosiren
|
0               /-------------------------------------------------------------------------------------------------------------- 0 Behemotops proteus
|               |
|               +-------------------------------------------------------------------------------------------------------------- 0 Behemotops katsuiei
|               |
|               +-------------------------------------------------------------------------------------------------------------- 0 Seuku emlongi
|               |
\---------------0                                                              /----------------------------------------------- 0 Archaeoparadoxia weltoni
                |                                                              |
                |               /----------------------------------------------0               /------------------------------- 0 Paleoparadoxia tabatai
                |               |                                              |               |
                |               |                                              \---------------0              /---------------- ? Neoparadoxia repenningi
                |               |                                                              ###############1
                \---------------0                                                                             \---------------- 1 Neoparadoxia cecilialina
                                |
                                |              /------------------------------------------------------------------------------- 0 Ashoroa laticosta
                                |              |
                                \--------------0               /--------------------------------------------------------------- 0 Cornwallius sookensis
                                               |               |
                                               \---------------0               /----------------------------------------------- 0 Ounalashkastylus tomidai
                                                               |               |
                                                               \---------------0               /------------------------------- 1 Desmostylus japonisus
                                                                               |               |
                                                                               ################1              /---------------- 1 Desmostylus hesperus
                                                                                               \--------------1
                                                                                                              \---------------- 1 Desmostylus coalingensis

Estimated states for character 23 on tree 1:

/------------------------------------------------------------------------------------------------------------------------------ 0 Anthracobunids
|
+------------------------------------------------------------------------------------------------------------------------------ 0 Moeritherium
|
############################################################################################################################### 1 Pezosiren
|
0               ############################################################################################################### 1 Behemotops proteus
|               |
|               +-------------------------------------------------------------------------------------------------------------- 0 Behemotops katsuiei
|               |
|               +-------------------------------------------------------------------------------------------------------------- 0 Seuku emlongi
|               |
\---------------0                                                              ################################################ 1 Archaeoparadoxia weltoni
                |                                                              |
                |               /----------------------------------------------0               /------------------------------- 0 Paleoparadoxia tabatai
                |               |                                              |               |
                |               |                                              \---------------0              /---------------- ? Neoparadoxia repenningi
                |               |                                                              \--------------0
                \---------------0                                                                             \---------------- 0 Neoparadoxia cecilialina
                                |
                                |              /------------------------------------------------------------------------------- 0 Ashoroa laticosta
                                |              |
                                \--------------0               /--------------------------------------------------------------- ? Cornwallius sookensis
                                               |               |
                                               ################1               /----------------------------------------------- ? Ounalashkastylus tomidai
                                                               |               |
                                                               \---------------1               /------------------------------- ? Desmostylus japonisus
                                                                               |               |
                                                                               \---------------1              /---------------- 1 Desmostylus hesperus
                                                                                               \--------------1
                                                                                                              \---------------- 1 Desmostylus coalingensis

Estimated states for character 24 on tree 1:

/------------------------------------------------------------------------------------------------------------------------------ 0 Anthracobunids
|
+------------------------------------------------------------------------------------------------------------------------------ 0 Moeritherium
|
+------------------------------------------------------------------------------------------------------------------------------ ? Pezosiren
|
0               /-------------------------------------------------------------------------------------------------------------- 0 Behemotops proteus
|               |
|               ############################################################################################################### 1 Behemotops katsuiei
|               |
|               +-------------------------------------------------------------------------------------------------------------- ? Seuku emlongi
|               |
\---------------0                                                              /----------------------------------------------- 1 Archaeoparadoxia weltoni
                |                                                              |
                |               ###############################################1               /------------------------------- 1 Paleoparadoxia tabatai
                |               |                                              |               |
                |               |                                              \---------------1              /---------------- 1 Neoparadoxia repenningi
                |               |                                                              \--------------1
                \---------------0                                                                             ################# 0 Neoparadoxia cecilialina
                                |
                                |              /------------------------------------------------------------------------------- ? Ashoroa laticosta
                                |              |
                                \--------------0               /--------------------------------------------------------------- 0 Cornwallius sookensis
                                               |               |
                                               \---------------0               /----------------------------------------------- ? Ounalashkastylus tomidai
                                                               |               |
                                                               \---------------0               /------------------------------- ? Desmostylus japonisus
                                                                               |               |
                                                                               \---------------0              /---------------- 0 Desmostylus hesperus
                                                                                               \--------------0
                                                                                                              \---------------- ? Desmostylus coalingensis

Estimated states for character 25 on tree 1:

/------------------------------------------------------------------------------------------------------------------------------ 0 Anthracobunids
|
+------------------------------------------------------------------------------------------------------------------------------ 0 Moeritherium
|
+------------------------------------------------------------------------------------------------------------------------------ 0 Pezosiren
|
0               /-------------------------------------------------------------------------------------------------------------- 0 Behemotops proteus
|               |
|               +-------------------------------------------------------------------------------------------------------------- 0 Behemotops katsuiei
|               |
|               +-------------------------------------------------------------------------------------------------------------- ? Seuku emlongi
|               |
\---------------0                                                              /----------------------------------------------- 1 Archaeoparadoxia weltoni
                |                                                              |
                |               ###############################################1               /------------------------------- 1 Paleoparadoxia tabatai
                |               |                                              |               |
                |               |                                              \---------------1              /---------------- ? Neoparadoxia repenningi
                |               |                                                              \--------------1
                \---------------0                                                                             \---------------- 1 Neoparadoxia cecilialina
                                |
                                |              /------------------------------------------------------------------------------- 0 Ashoroa laticosta
                                |              |
                                \--------------0               /--------------------------------------------------------------- 0 Cornwallius sookensis
                                               |               |
                                               \---------------0               ################################################ 1 Ounalashkastylus tomidai
                                                               |               |
                                                               \---------------0               /------------------------------- 0 Desmostylus japonisus
                                                                               |               |
                                                                               \---------------0              /---------------- 0 Desmostylus hesperus
                                                                                               \--------------0
                                                                                                              \---------------- 0 Desmostylus coalingensis

Estimated states for character 26 on tree 1:

/------------------------------------------------------------------------------------------------------------------------------ 0 Anthracobunids
|
+------------------------------------------------------------------------------------------------------------------------------ 0 Moeritherium
|
+------------------------------------------------------------------------------------------------------------------------------ 0 Pezosiren
|
0               /-------------------------------------------------------------------------------------------------------------- 0 Behemotops proteus
|               |
|               +-------------------------------------------------------------------------------------------------------------- 0 Behemotops katsuiei
|               |
|               +-------------------------------------------------------------------------------------------------------------- 0 Seuku emlongi
|               |
\---------------0                                                              /----------------------------------------------- 1 Archaeoparadoxia weltoni
                |                                                              |
                |               /----------------------------------------------1               /------------------------------- 1 Paleoparadoxia tabatai
                |               |                                              |               |
                |               |                                              \---------------1              /---------------- ? Neoparadoxia repenningi
                |               |                                                              \--------------1
                ################1                                                                             \---------------- 1 Neoparadoxia cecilialina
                                |
                                |              ################################################################################ 0 Ashoroa laticosta
                                |              |
                                \--------------1               /--------------------------------------------------------------- 1 Cornwallius sookensis
                                               |               |
                                               \---------------1               /----------------------------------------------- ? Ounalashkastylus tomidai
                                                               |               |
                                                               \---------------1               /------------------------------- 1 Desmostylus japonisus
                                                                               |               |
                                                                               \---------------1              /---------------- 1 Desmostylus hesperus
                                                                                               \--------------1
                                                                                                              \---------------- 1 Desmostylus coalingensis

Estimated states for character 27 on tree 1:

/------------------------------------------------------------------------------------------------------------------------------ 0 Anthracobunids
|
+------------------------------------------------------------------------------------------------------------------------------ 0 Moeritherium
|
############################################################################################################################### 1 Pezosiren
|
0               /-------------------------------------------------------------------------------------------------------------- 1 Behemotops proteus
|               |
|               +-------------------------------------------------------------------------------------------------------------- 1 Behemotops katsuiei
|               |
|               +-------------------------------------------------------------------------------------------------------------- 1 Seuku emlongi
|               |
################1                                                              /----------------------------------------------- 0 Archaeoparadoxia weltoni
                |                                                              |
                |               /----------------------------------------------0               /------------------------------- 0 Paleoparadoxia tabatai
                |               |                                              |               |
                |               |                                              \---------------0              /---------------- ? Neoparadoxia repenningi
                |               |                                                              \--------------0
                ################0                                                                             \---------------- 0 Neoparadoxia cecilialina
                                |
                                |              /------------------------------------------------------------------------------- 0 Ashoroa laticosta
                                |              |
                                \--------------0               /--------------------------------------------------------------- 2 Cornwallius sookensis
                                               |               |
                                               ################2               ################################################ 0 Ounalashkastylus tomidai
                                                               |               |
                                                               \---------------2               /------------------------------- 2 Desmostylus japonisus
                                                                               |               |
                                                                               \---------------2              /---------------- 2 Desmostylus hesperus
                                                                                               \--------------2
                                                                                                              \---------------- 2 Desmostylus coalingensis

Estimated states for character 28 on tree 1:

/------------------------------------------------------------------------------------------------------------------------------ 0 Anthracobunids
|
+------------------------------------------------------------------------------------------------------------------------------ 0 Moeritherium
|
+------------------------------------------------------------------------------------------------------------------------------ 0 Pezosiren
|
0               /-------------------------------------------------------------------------------------------------------------- 0 Behemotops proteus
|               |
|               +-------------------------------------------------------------------------------------------------------------- 0 Behemotops katsuiei
|               |
|               +-------------------------------------------------------------------------------------------------------------- ? Seuku emlongi
|               |
\---------------0                                                              /----------------------------------------------- 0 Archaeoparadoxia weltoni
                |                                                              |
                |               /----------------------------------------------0               /------------------------------- 0 Paleoparadoxia tabatai
                |               |                                              |               |
                |               |                                              \---------------0              /---------------- ? Neoparadoxia repenningi
                |               |                                                              ###############1
                \---------------0                                                                             \---------------- 1 Neoparadoxia cecilialina
                                |
                                |              /------------------------------------------------------------------------------- 0 Ashoroa laticosta
                                |              |
                                \--------------0               /--------------------------------------------------------------- 0 Cornwallius sookensis
                                               |               |
                                               \---------------0               /----------------------------------------------- 1 Ounalashkastylus tomidai
                                                               |               |
                                                               ################1               /------------------------------- 1 Desmostylus japonisus
                                                                               |               |
                                                                               \---------------1              /---------------- 1 Desmostylus hesperus
                                                                                               \--------------1
                                                                                                              \---------------- 1 Desmostylus coalingensis

Estimated states for character 29 on tree 1:

/------------------------------------------------------------------------------------------------------------------------------ 0 Anthracobunids
|
+------------------------------------------------------------------------------------------------------------------------------ 0 Moeritherium
|
+------------------------------------------------------------------------------------------------------------------------------ 0 Pezosiren
|
0               /-------------------------------------------------------------------------------------------------------------- 0 Behemotops proteus
|               |
|               +-------------------------------------------------------------------------------------------------------------- 0 Behemotops katsuiei
|               |
|               +-------------------------------------------------------------------------------------------------------------- 0 Seuku emlongi
|               |
\---------------0                                                              /----------------------------------------------- ? Archaeoparadoxia weltoni
                |                                                              |
                |               /----------------------------------------------0               /------------------------------- 0 Paleoparadoxia tabatai
                |               |                                              |               |
                |               |                                              \---------------0              /---------------- ? Neoparadoxia repenningi
                |               |                                                              \--------------0
                \---------------0                                                                             \---------------- ? Neoparadoxia cecilialina
                                |
                                |              /------------------------------------------------------------------------------- ? Ashoroa laticosta
                                |              |
                                ###############1               /--------------------------------------------------------------- ? Cornwallius sookensis
                                               |               |
                                               \---------------1               /----------------------------------------------- 1 Ounalashkastylus tomidai
                                                               |               |
                                                               \---------------1               /------------------------------- 1 Desmostylus japonisus
                                                                               |               |
                                                                               \---------------1              /---------------- 1 Desmostylus hesperus
                                                                                               \--------------1
                                                                                                              \---------------- 1 Desmostylus coalingensis

Estimated states for character 30 on tree 1:

/------------------------------------------------------------------------------------------------------------------------------ 0 Anthracobunids
|
+------------------------------------------------------------------------------------------------------------------------------ 0 Moeritherium
|
+------------------------------------------------------------------------------------------------------------------------------ 0 Pezosiren
|
0               /-------------------------------------------------------------------------------------------------------------- 1 Behemotops proteus
|               |
|               +-------------------------------------------------------------------------------------------------------------- ? Behemotops katsuiei
|               |
|               +-------------------------------------------------------------------------------------------------------------- 1 Seuku emlongi
|               |
################1                                                              /----------------------------------------------- 1 Archaeoparadoxia weltoni
                |                                                              |
                |               /----------------------------------------------1               /------------------------------- 1 Paleoparadoxia tabatai
                |               |                                              |               |
                |               |                                              \---------------1              /---------------- 1 Neoparadoxia repenningi
                |               |                                                              \--------------1
                \---------------1                                                                             \---------------- 1 Neoparadoxia cecilialina
                                |
                                |              /------------------------------------------------------------------------------- ? Ashoroa laticosta
                                |              |
                                \--------------1               /--------------------------------------------------------------- ? Cornwallius sookensis
                                               |               |
                                               \---------------1               /----------------------------------------------- 1 Ounalashkastylus tomidai
                                                               |               |
                                                               \---------------1               /------------------------------- 1 Desmostylus japonisus
                                                                               |               |
                                                                               \---------------1              /---------------- 1 Desmostylus hesperus
                                                                                               \--------------1
                                                                                                              \---------------- - Desmostylus coalingensis

Estimated states for character 31 on tree 1:

/------------------------------------------------------------------------------------------------------------------------------ 0 Anthracobunids
|
############################################################################################################################### 1 Moeritherium
|
+------------------------------------------------------------------------------------------------------------------------------ 0 Pezosiren
|
0               /-------------------------------------------------------------------------------------------------------------- 0 Behemotops proteus
|               |
|               +-------------------------------------------------------------------------------------------------------------- ? Behemotops katsuiei
|               |
|               +-------------------------------------------------------------------------------------------------------------- 0 Seuku emlongi
|               |
\---------------0                                                              /----------------------------------------------- 0 Archaeoparadoxia weltoni
                |                                                              |
                |               /----------------------------------------------0               /------------------------------- 0 Paleoparadoxia tabatai
                |               |                                              |               |
                |               |                                              \---------------0              /---------------- ? Neoparadoxia repenningi
                |               |                                                              \--------------0
                \---------------0                                                                             \---------------- 0 Neoparadoxia cecilialina
                                |
                                |              /------------------------------------------------------------------------------- ? Ashoroa laticosta
                                |              |
                                ###############1               /--------------------------------------------------------------- 1 Cornwallius sookensis
                                               |               |
                                               \---------------1               /----------------------------------------------- 1 Ounalashkastylus tomidai
                                                               |               |
                                                               \---------------1               /------------------------------- 1 Desmostylus japonisus
                                                                               |               |
                                                                               \---------------1              /---------------- 1 Desmostylus hesperus
                                                                                               \--------------1
                                                                                                              ################# 2 Desmostylus coalingensis

Estimated states for character 32 on tree 1:

/------------------------------------------------------------------------------------------------------------------------------ 0 Anthracobunids
|
+------------------------------------------------------------------------------------------------------------------------------ 0 Moeritherium
|
+------------------------------------------------------------------------------------------------------------------------------ 0 Pezosiren
|
0               /-------------------------------------------------------------------------------------------------------------- ? Behemotops proteus
|               |
|               +-------------------------------------------------------------------------------------------------------------- ? Behemotops katsuiei
|               |
|               +-------------------------------------------------------------------------------------------------------------- 1 Seuku emlongi
|               |
################1                                                              /----------------------------------------------- 1 Archaeoparadoxia weltoni
                |                                                              |
                |               /----------------------------------------------1               /------------------------------- 1 Paleoparadoxia tabatai
                |               |                                              |               |
                |               |                                              \---------------1              /---------------- 1 Neoparadoxia repenningi
                |               |                                                              \--------------1
                \---------------1                                                                             \---------------- 1 Neoparadoxia cecilialina
                                |
                                |              /------------------------------------------------------------------------------- ? Ashoroa laticosta
                                |              |
                                ###############2               /--------------------------------------------------------------- ? Cornwallius sookensis
                                               |               |
                                               \---------------2               /----------------------------------------------- 2 Ounalashkastylus tomidai
                                                               |               |
                                                               \---------------2               /------------------------------- 2 Desmostylus japonisus
                                                                               |               |
                                                                               \---------------2              /---------------- 2 Desmostylus hesperus
                                                                                               \--------------2
                                                                                                              \---------------- - Desmostylus coalingensis

Estimated states for character 33 on tree 1:

/------------------------------------------------------------------------------------------------------------------------------ 3 Anthracobunids
|
+------------------------------------------------------------------------------------------------------------------------------ 3 Moeritherium
|
+------------------------------------------------------------------------------------------------------------------------------ 3 Pezosiren
|
3               /-------------------------------------------------------------------------------------------------------------- 3 Behemotops proteus
|               |
|               +-------------------------------------------------------------------------------------------------------------- ? Behemotops katsuiei
|               |
|               +-------------------------------------------------------------------------------------------------------------- ? Seuku emlongi
|               |
\---------------3                                                              /----------------------------------------------- ? Archaeoparadoxia weltoni
                |                                                              |
                |               /----------------------------------------------3               /------------------------------- 3 Paleoparadoxia tabatai
                |               |                                              |               |
                |               |                                              \---------------3              /---------------- ? Neoparadoxia repenningi
                |               |                                                              \--------------3
                \---------------3                                                                             \---------------- 3 Neoparadoxia cecilialina
                                |
                                |              /------------------------------------------------------------------------------- ? Ashoroa laticosta
                                |              |
                                ###############0               ################################################################ 2 Cornwallius sookensis
                                               |               |
                                               \---------------0               /----------------------------------------------- ? Ounalashkastylus tomidai
                                                               |               |
                                                               \---------------0               /------------------------------- 0 Desmostylus japonisus
                                                                               |               |
                                                                               \---------------0              /---------------- 1 Desmostylus hesperus
                                                                                               ###############1
                                                                                                              \---------------- 1 Desmostylus coalingensis

Estimated states for character 34 on tree 1:

/------------------------------------------------------------------------------------------------------------------------------ 0 Anthracobunids
|
+------------------------------------------------------------------------------------------------------------------------------ 0 Moeritherium
|
+------------------------------------------------------------------------------------------------------------------------------ ? Pezosiren
|
0               /-------------------------------------------------------------------------------------------------------------- ? Behemotops proteus
|               |
|               +-------------------------------------------------------------------------------------------------------------- ? Behemotops katsuiei
|               |
|               +-------------------------------------------------------------------------------------------------------------- ? Seuku emlongi
|               |
\---------------0                                                              /----------------------------------------------- 0 Archaeoparadoxia weltoni
                |                                                              |
                |               /----------------------------------------------0               /------------------------------- 1 Paleoparadoxia tabatai
                |               |                                              |               |
                |               |                                              ################1              /---------------- ? Neoparadoxia repenningi
                |               |                                                              \--------------1
                \---------------0                                                                             \---------------- 1 Neoparadoxia cecilialina
                                |
                                |              /------------------------------------------------------------------------------- ? Ashoroa laticosta
                                |              |
                                \--------------0               /--------------------------------------------------------------- 0 Cornwallius sookensis
                                               |               |
                                               \---------------0               /----------------------------------------------- ? Ounalashkastylus tomidai
                                                               |               |
                                                               \---------------0               /------------------------------- ? Desmostylus japonisus
                                                                               |               |
                                                                               \---------------0              /---------------- 0 Desmostylus hesperus
                                                                                               \--------------0
                                                                                                              \---------------- 0 Desmostylus coalingensis

Estimated states for character 35 on tree 1:

/------------------------------------------------------------------------------------------------------------------------------ - Anthracobunids
|
+------------------------------------------------------------------------------------------------------------------------------ 0 Moeritherium
|
+------------------------------------------------------------------------------------------------------------------------------ 0 Pezosiren
|
0               ############################################################################################################### 1 Behemotops proteus
|               |
|               +-------------------------------------------------------------------------------------------------------------- ? Behemotops katsuiei
|               |
|               +-------------------------------------------------------------------------------------------------------------- ? Seuku emlongi
|               |
\---------------0                                                              /----------------------------------------------- 0 Archaeoparadoxia weltoni
                |                                                              |
                |               /----------------------------------------------0               /------------------------------- 0 Paleoparadoxia tabatai
                |               |                                              |               |
                |               |                                              \---------------0              /---------------- ? Neoparadoxia repenningi
                |               |                                                              ###############1
                \---------------0                                                                             \---------------- 1 Neoparadoxia cecilialina
                                |
                                |              /------------------------------------------------------------------------------- ? Ashoroa laticosta
                                |              |
                                \--------------0               /--------------------------------------------------------------- 0 Cornwallius sookensis
                                               |               |
                                               \---------------0               /----------------------------------------------- ? Ounalashkastylus tomidai
                                                               |               |
                                                               \---------------0               /------------------------------- 0 Desmostylus japonisus
                                                                               |               |
                                                                               \---------------0              /---------------- 0 Desmostylus hesperus
                                                                                               \--------------0
                                                                                                              \---------------- - Desmostylus coalingensis

Estimated states for character 36 on tree 1:

/------------------------------------------------------------------------------------------------------------------------------ ? Anthracobunids
|
+------------------------------------------------------------------------------------------------------------------------------ 0 Moeritherium
|
+------------------------------------------------------------------------------------------------------------------------------ ? Pezosiren
|
0               /-------------------------------------------------------------------------------------------------------------- ? Behemotops proteus
|               |
|               +-------------------------------------------------------------------------------------------------------------- ? Behemotops katsuiei
|               |
|               +-------------------------------------------------------------------------------------------------------------- ? Seuku emlongi
|               |
################1                                                              /----------------------------------------------- 1 Archaeoparadoxia weltoni
                |                                                              |
                |               /----------------------------------------------1               /------------------------------- 1 Paleoparadoxia tabatai
                |               |                                              |               |
                |               |                                              \---------------1              /---------------- ? Neoparadoxia repenningi
                |               |                                                              \--------------1
                \---------------1                                                                             \---------------- 1 Neoparadoxia cecilialina
                                |
                                |              /------------------------------------------------------------------------------- ? Ashoroa laticosta
                                |              |
                                \--------------1               /--------------------------------------------------------------- 1 Cornwallius sookensis
                                               |               |
                                               \---------------1               /----------------------------------------------- ? Ounalashkastylus tomidai
                                                               |               |
                                                               \---------------1               /------------------------------- ? Desmostylus japonisus
                                                                               |               |
                                                                               \---------------1              /---------------- 1 Desmostylus hesperus
                                                                                               \--------------1
                                                                                                              \---------------- ? Desmostylus coalingensis

Estimated states for character 37 on tree 1:

/------------------------------------------------------------------------------------------------------------------------------ ? Anthracobunids
|
+------------------------------------------------------------------------------------------------------------------------------ - Moeritherium
|
+------------------------------------------------------------------------------------------------------------------------------ - Pezosiren
|
0               /-------------------------------------------------------------------------------------------------------------- ? Behemotops proteus
|               |
|               +-------------------------------------------------------------------------------------------------------------- ? Behemotops katsuiei
|               |
|               +-------------------------------------------------------------------------------------------------------------- ? Seuku emlongi
|               |
\---------------0                                                              /----------------------------------------------- 0 Archaeoparadoxia weltoni
                |                                                              |
                |               /----------------------------------------------0               /------------------------------- 0 Paleoparadoxia tabatai
                |               |                                              |               |
                |               |                                              \---------------0              /---------------- ? Neoparadoxia repenningi
                |               |                                                              \--------------0
                \---------------0                                                                             \---------------- 0 Neoparadoxia cecilialina
                                |
                                |              /------------------------------------------------------------------------------- 1 Ashoroa laticosta
                                |              |
                                ###############1               /--------------------------------------------------------------- 1 Cornwallius sookensis
                                               |               |
                                               \---------------1               /----------------------------------------------- ? Ounalashkastylus tomidai
                                                               |               |
                                                               \---------------1               /------------------------------- ? Desmostylus japonisus
                                                                               |               |
                                                                               \---------------1              /---------------- 1 Desmostylus hesperus
                                                                                               \--------------1
                                                                                                              \---------------- ? Desmostylus coalingensis

Estimated states for character 38 on tree 1:

/------------------------------------------------------------------------------------------------------------------------------ ? Anthracobunids
|
+------------------------------------------------------------------------------------------------------------------------------ 0 Moeritherium
|
+------------------------------------------------------------------------------------------------------------------------------ 0 Pezosiren
|
0               /-------------------------------------------------------------------------------------------------------------- ? Behemotops proteus
|               |
|               +-------------------------------------------------------------------------------------------------------------- ? Behemotops katsuiei
|               |
|               +-------------------------------------------------------------------------------------------------------------- ? Seuku emlongi
|               |
################1                                                              /----------------------------------------------- ? Archaeoparadoxia weltoni
                |                                                              |
                |               /----------------------------------------------1               /------------------------------- 1 Paleoparadoxia tabatai
                |               |                                              |               |
                |               |                                              \---------------1              /---------------- ? Neoparadoxia repenningi
                |               |                                                              \--------------1
                \---------------1                                                                             \---------------- 1 Neoparadoxia cecilialina
                                |
                                |              /------------------------------------------------------------------------------- ? Ashoroa laticosta
                                |              |
                                \--------------1               /--------------------------------------------------------------- 1 Cornwallius sookensis
                                               |               |
                                               \---------------1               /----------------------------------------------- ? Ounalashkastylus tomidai
                                                               |               |
                                                               \---------------1               /------------------------------- 1 Desmostylus japonisus
                                                                               |               |
                                                                               \---------------1              /---------------- 1 Desmostylus hesperus
                                                                                               \--------------1
                                                                                                              \---------------- ? Desmostylus coalingensis

Estimated states for character 39 on tree 1:

/------------------------------------------------------------------------------------------------------------------------------ ? Anthracobunids
|
+------------------------------------------------------------------------------------------------------------------------------ 0 Moeritherium
|
+------------------------------------------------------------------------------------------------------------------------------ 0 Pezosiren
|
0               /-------------------------------------------------------------------------------------------------------------- ? Behemotops proteus
|               |
|               +-------------------------------------------------------------------------------------------------------------- ? Behemotops katsuiei
|               |
|               +-------------------------------------------------------------------------------------------------------------- ? Seuku emlongi
|               |
################1                                                              /----------------------------------------------- 1 Archaeoparadoxia weltoni
                |                                                              |
                |               /----------------------------------------------1               /------------------------------- 1 Paleoparadoxia tabatai
                |               |                                              |               |
                |               |                                              \---------------1              /---------------- ? Neoparadoxia repenningi
                |               |                                                              \--------------1
                \---------------1                                                                             \---------------- 1 Neoparadoxia cecilialina
                                |
                                |              /------------------------------------------------------------------------------- 1 Ashoroa laticosta
                                |              |
                                \--------------1               /--------------------------------------------------------------- 1 Cornwallius sookensis
                                               |               |
                                               \---------------1               /----------------------------------------------- ? Ounalashkastylus tomidai
                                                               |               |
                                                               \---------------1               /------------------------------- ? Desmostylus japonisus
                                                                               |               |
                                                                               \---------------1              /---------------- 1 Desmostylus hesperus
                                                                                               \--------------1
                                                                                                              \---------------- 1 Desmostylus coalingensis

Estimated states for character 40 on tree 1:

/------------------------------------------------------------------------------------------------------------------------------ ? Anthracobunids
|
+------------------------------------------------------------------------------------------------------------------------------ 0 Moeritherium
|
+------------------------------------------------------------------------------------------------------------------------------ 0 Pezosiren
|
0               /-------------------------------------------------------------------------------------------------------------- 1 Behemotops proteus
|               |
|               +-------------------------------------------------------------------------------------------------------------- ? Behemotops katsuiei
|               |
|               +-------------------------------------------------------------------------------------------------------------- ? Seuku emlongi
|               |
################1                                                              /----------------------------------------------- 1 Archaeoparadoxia weltoni
                |                                                              |
                |               /----------------------------------------------1               /------------------------------- 1 Paleoparadoxia tabatai
                |               |                                              |               |
                |               |                                              \---------------1              /---------------- ? Neoparadoxia repenningi
                |               |                                                              \--------------1
                \---------------1                                                                             \---------------- 1 Neoparadoxia cecilialina
                                |
                                |              /------------------------------------------------------------------------------- ? Ashoroa laticosta
                                |              |
                                \--------------1               /--------------------------------------------------------------- 1 Cornwallius sookensis
                                               |               |
                                               \---------------1               /----------------------------------------------- ? Ounalashkastylus tomidai
                                                               |               |
                                                               \---------------1               /------------------------------- ? Desmostylus japonisus
                                                                               |               |
                                                                               \---------------1              /---------------- 1 Desmostylus hesperus
                                                                                               \--------------1
                                                                                                              \---------------- 1 Desmostylus coalingensis

Estimated states for character 41 on tree 1:

/------------------------------------------------------------------------------------------------------------------------------ 0 Anthracobunids
|
+------------------------------------------------------------------------------------------------------------------------------ 0 Moeritherium
|
+------------------------------------------------------------------------------------------------------------------------------ 0 Pezosiren
|
0               /-------------------------------------------------------------------------------------------------------------- ? Behemotops proteus
|               |
|               +-------------------------------------------------------------------------------------------------------------- 1 Behemotops katsuiei
|               |
|               +-------------------------------------------------------------------------------------------------------------- ? Seuku emlongi
|               |
################1                                                              /----------------------------------------------- 1 Archaeoparadoxia weltoni
                |                                                              |
                |               /----------------------------------------------1               /------------------------------- 1 Paleoparadoxia tabatai
                |               |                                              |               |
                |               |                                              \---------------1              /---------------- ? Neoparadoxia repenningi
                |               |                                                              \--------------1
                \---------------1                                                                             \---------------- 1 Neoparadoxia cecilialina
                                |
                                |              /------------------------------------------------------------------------------- 1 Ashoroa laticosta
                                |              |
                                \--------------1               /--------------------------------------------------------------- ? Cornwallius sookensis
                                               |               |
                                               \---------------1               /----------------------------------------------- ? Ounalashkastylus tomidai
                                                               |               |
                                                               \---------------1               /------------------------------- ? Desmostylus japonisus
                                                                               |               |
                                                                               \---------------1              /---------------- 1 Desmostylus hesperus
                                                                                               \--------------1
                                                                                                              \---------------- 1 Desmostylus coalingensis

Estimated states for character 42 on tree 1:

/------------------------------------------------------------------------------------------------------------------------------ ? Anthracobunids
|
+------------------------------------------------------------------------------------------------------------------------------ 0 Moeritherium
|
+------------------------------------------------------------------------------------------------------------------------------ 0 Pezosiren
|
0               /-------------------------------------------------------------------------------------------------------------- ? Behemotops proteus
|               |
|               +-------------------------------------------------------------------------------------------------------------- ? Behemotops katsuiei
|               |
|               +-------------------------------------------------------------------------------------------------------------- ? Seuku emlongi
|               |
\---------------0                                                              /----------------------------------------------- ? Archaeoparadoxia weltoni
                |                                                              |
                |               /----------------------------------------------0               /------------------------------- 0 Paleoparadoxia tabatai
                |               |                                              |               |
                |               |                                              \---------------0              /---------------- ? Neoparadoxia repenningi
                |               |                                                              \--------------0
                \---------------0                                                                             \---------------- 0 Neoparadoxia cecilialina
                                |
                                |              /------------------------------------------------------------------------------- ? Ashoroa laticosta
                                |              |
                                \--------------0               /--------------------------------------------------------------- 0 Cornwallius sookensis
                                               |               |
                                               \---------------0               /----------------------------------------------- ? Ounalashkastylus tomidai
                                                               |               |
                                                               \---------------0               /------------------------------- 0 Desmostylus japonisus
                                                                               |               |
                                                                               \---------------0              /---------------- 1 Desmostylus hesperus
                                                                                               ###############1
                                                                                                              \---------------- ? Desmostylus coalingensis

Estimated states for character 43 on tree 1:

/------------------------------------------------------------------------------------------------------------------------------ 0 Anthracobunids
|
+------------------------------------------------------------------------------------------------------------------------------ 0 Moeritherium
|
+------------------------------------------------------------------------------------------------------------------------------ 0 Pezosiren
|
0               /-------------------------------------------------------------------------------------------------------------- ? Behemotops proteus
|               |
|               +-------------------------------------------------------------------------------------------------------------- 0 Behemotops katsuiei
|               |
|               +-------------------------------------------------------------------------------------------------------------- ? Seuku emlongi
|               |
\---------------0                                                              /----------------------------------------------- 0 Archaeoparadoxia weltoni
                |                                                              |
                |               /----------------------------------------------0               /------------------------------- 0 Paleoparadoxia tabatai
                |               |                                              |               |
                |               |                                              \---------------0              /---------------- ? Neoparadoxia repenningi
                |               |                                                              \--------------0
                \---------------0                                                                             \---------------- 0 Neoparadoxia cecilialina
                                |
                                |              /------------------------------------------------------------------------------- 1 Ashoroa laticosta
                                |              |
                                ###############1               ################################################################ 0 Cornwallius sookensis
                                               |               |
                                               \---------------1               /----------------------------------------------- ? Ounalashkastylus tomidai
                                                               |               |
                                                               \---------------1               /------------------------------- ? Desmostylus japonisus
                                                                               |               |
                                                                               \---------------1              /---------------- 1 Desmostylus hesperus
                                                                                               \--------------1
                                                                                                              \---------------- 1 Desmostylus coalingensis

Estimated states for character 44 on tree 1:

/------------------------------------------------------------------------------------------------------------------------------ 0 Anthracobunids
|
+------------------------------------------------------------------------------------------------------------------------------ 0 Moeritherium
|
+------------------------------------------------------------------------------------------------------------------------------ 0 Pezosiren
|
0               /-------------------------------------------------------------------------------------------------------------- 0 Behemotops proteus
|               |
|               +-------------------------------------------------------------------------------------------------------------- ? Behemotops katsuiei
|               |
|               +-------------------------------------------------------------------------------------------------------------- ? Seuku emlongi
|               |
\---------------0                                                              /----------------------------------------------- 0 Archaeoparadoxia weltoni
                |                                                              |
                |               /----------------------------------------------0               /------------------------------- 0 Paleoparadoxia tabatai
                |               |                                              |               |
                |               |                                              \---------------0              /---------------- ? Neoparadoxia repenningi
                |               |                                                              \--------------0
                \---------------0                                                                             \---------------- 0 Neoparadoxia cecilialina
                                |
                                |              /------------------------------------------------------------------------------- 0 Ashoroa laticosta
                                |              |
                                \--------------0               /--------------------------------------------------------------- 0 Cornwallius sookensis
                                               |               |
                                               \---------------0               /----------------------------------------------- ? Ounalashkastylus tomidai
                                                               |               |
                                                               ################1               /------------------------------- ? Desmostylus japonisus
                                                                               |               |
                                                                               \---------------1              /---------------- 1 Desmostylus hesperus
                                                                                               \--------------1
                                                                                                              \---------------- ? Desmostylus coalingensis

Estimated states for character 45 on tree 1:

/------------------------------------------------------------------------------------------------------------------------------ ? Anthracobunids
|
+------------------------------------------------------------------------------------------------------------------------------ 0 Moeritherium
|
############################################################################################################################### 1 Pezosiren
|
0               /-------------------------------------------------------------------------------------------------------------- ? Behemotops proteus
|               |
|               +-------------------------------------------------------------------------------------------------------------- ? Behemotops katsuiei
|               |
|               +-------------------------------------------------------------------------------------------------------------- ? Seuku emlongi
|               |
\---------------0                                                              /----------------------------------------------- ? Archaeoparadoxia weltoni
                |                                                              |
                |               /----------------------------------------------0               /------------------------------- 0 Paleoparadoxia tabatai
                |               |                                              |               |
                |               |                                              \---------------0              /---------------- ? Neoparadoxia repenningi
                |               |                                                              \--------------0
                \---------------0                                                                             \---------------- 0 Neoparadoxia cecilialina
                                |
                                |              /------------------------------------------------------------------------------- ? Ashoroa laticosta
                                |              |
                                ###############1               /--------------------------------------------------------------- 1 Cornwallius sookensis
                                               |               |
                                               \---------------1               /----------------------------------------------- ? Ounalashkastylus tomidai
                                                               |               |
                                                               \---------------1               /------------------------------- 1 Desmostylus japonisus
                                                                               |               |
                                                                               \---------------1              /---------------- 1 Desmostylus hesperus
                                                                                               \--------------1
                                                                                                              \---------------- ? Desmostylus coalingensis

Estimated states for character 46 on tree 1:

/------------------------------------------------------------------------------------------------------------------------------ 0 Anthracobunids
|
+------------------------------------------------------------------------------------------------------------------------------ 0 Moeritherium
|
+------------------------------------------------------------------------------------------------------------------------------ 0 Pezosiren
|
0               /-------------------------------------------------------------------------------------------------------------- ? Behemotops proteus
|               |
|               +-------------------------------------------------------------------------------------------------------------- ? Behemotops katsuiei
|               |
|               +-------------------------------------------------------------------------------------------------------------- ? Seuku emlongi
|               |
\---------------0                                                              /----------------------------------------------- 0 Archaeoparadoxia weltoni
                |                                                              |
                |               /----------------------------------------------0               /------------------------------- ? Paleoparadoxia tabatai
                |               |                                              |               |
                |               |                                              \---------------0              /---------------- ? Neoparadoxia repenningi
                |               |                                                              \--------------0
                \---------------0                                                                             \---------------- 0 Neoparadoxia cecilialina
                                |
                                |              /------------------------------------------------------------------------------- ? Ashoroa laticosta
                                |              |
                                ###############1               /--------------------------------------------------------------- 1 Cornwallius sookensis
                                               |               |
                                               \---------------1               /----------------------------------------------- ? Ounalashkastylus tomidai
                                                               |               |
                                                               \---------------1               /------------------------------- ? Desmostylus japonisus
                                                                               |               |
                                                                               \---------------1              /---------------- 1 Desmostylus hesperus
                                                                                               \--------------1
                                                                                                              \---------------- ? Desmostylus coalingensis

Estimated states for character 47 on tree 1:

/------------------------------------------------------------------------------------------------------------------------------ 0 Anthracobunids
|
+------------------------------------------------------------------------------------------------------------------------------ 0 Moeritherium
|
+------------------------------------------------------------------------------------------------------------------------------ 0 Pezosiren
|
0               /-------------------------------------------------------------------------------------------------------------- ? Behemotops proteus
|               |
|               +-------------------------------------------------------------------------------------------------------------- ? Behemotops katsuiei
|               |
|               +-------------------------------------------------------------------------------------------------------------- ? Seuku emlongi
|               |
\---------------0                                                              ################################################ 1 Archaeoparadoxia weltoni
                |                                                              |
                |               /----------------------------------------------0               /------------------------------- 0 Paleoparadoxia tabatai
                |               |                                              |               |
                |               |                                              \---------------0              /---------------- ? Neoparadoxia repenningi
                |               |                                                              \--------------0
                \---------------0                                                                             \---------------- 0 Neoparadoxia cecilialina
                                |
                                |              /------------------------------------------------------------------------------- ? Ashoroa laticosta
                                |              |
                                \--------------0               ################################################################ 1 Cornwallius sookensis
                                               |               |
                                               \---------------0               /----------------------------------------------- ? Ounalashkastylus tomidai
                                                               |               |
                                                               \---------------0               /------------------------------- ? Desmostylus japonisus
                                                                               |               |
                                                                               \---------------0              /---------------- 0 Desmostylus hesperus
                                                                                               \--------------0
                                                                                                              \---------------- ? Desmostylus coalingensis

Estimated states for character 48 on tree 1:

/------------------------------------------------------------------------------------------------------------------------------ ? Anthracobunids
|
+------------------------------------------------------------------------------------------------------------------------------ - Moeritherium
|
+------------------------------------------------------------------------------------------------------------------------------ - Pezosiren
|
1               /-------------------------------------------------------------------------------------------------------------- ? Behemotops proteus
|               |
|               +-------------------------------------------------------------------------------------------------------------- 1 Behemotops katsuiei
|               |
|               +-------------------------------------------------------------------------------------------------------------- ? Seuku emlongi
|               |
\---------------1                                                              /----------------------------------------------- 0 Archaeoparadoxia weltoni
                |                                                              |
                |               ###############################################0               /------------------------------- ? Paleoparadoxia tabatai
                |               |                                              |               |
                |               |                                              \---------------0              /---------------- ? Neoparadoxia repenningi
                |               |                                                              \--------------0
                \---------------1                                                                             \---------------- 0 Neoparadoxia cecilialina
                                |
                                |              /------------------------------------------------------------------------------- ? Ashoroa laticosta
                                |              |
                                \--------------1               /--------------------------------------------------------------- 1 Cornwallius sookensis
                                               |               |
                                               \---------------1               /----------------------------------------------- ? Ounalashkastylus tomidai
                                                               |               |
                                                               \---------------1               /------------------------------- ? Desmostylus japonisus
                                                                               |               |
                                                                               \---------------1              ################# 0 Desmostylus hesperus
                                                                                               \--------------1
                                                                                                              \---------------- 1 Desmostylus coalingensis

Estimated states for character 49 on tree 1:

/------------------------------------------------------------------------------------------------------------------------------ ? Anthracobunids
|
+------------------------------------------------------------------------------------------------------------------------------ 0 Moeritherium
|
+------------------------------------------------------------------------------------------------------------------------------ 0 Pezosiren
|
0               /-------------------------------------------------------------------------------------------------------------- ? Behemotops proteus
|               |
|               +-------------------------------------------------------------------------------------------------------------- ? Behemotops katsuiei
|               |
|               +-------------------------------------------------------------------------------------------------------------- ? Seuku emlongi
|               |
################1                                                              /----------------------------------------------- 1 Archaeoparadoxia weltoni
                |                                                              |
                |               /----------------------------------------------1               /------------------------------- 1 Paleoparadoxia tabatai
                |               |                                              |               |
                |               |                                              \---------------1              /---------------- ? Neoparadoxia repenningi
                |               |                                                              \--------------1
                \---------------1                                                                             \---------------- 1 Neoparadoxia cecilialina
                                |
                                |              /------------------------------------------------------------------------------- 1 Ashoroa laticosta
                                |              |
                                \--------------1               /--------------------------------------------------------------- 1 Cornwallius sookensis
                                               |               |
                                               \---------------1               /----------------------------------------------- ? Ounalashkastylus tomidai
                                                               |               |
                                                               \---------------1               /------------------------------- 1 Desmostylus japonisus
                                                                               |               |
                                                                               \---------------1              /---------------- 1 Desmostylus hesperus
                                                                                               \--------------1
                                                                                                              \---------------- ? Desmostylus coalingensis

Estimated states for character 50 on tree 1:

/------------------------------------------------------------------------------------------------------------------------------ 0 Anthracobunids
|
+------------------------------------------------------------------------------------------------------------------------------ 0 Moeritherium
|
############################################################################################################################### 1 Pezosiren
|
0               /-------------------------------------------------------------------------------------------------------------- ? Behemotops proteus
|               |
|               +-------------------------------------------------------------------------------------------------------------- 0 Behemotops katsuiei
|               |
|               +-------------------------------------------------------------------------------------------------------------- ? Seuku emlongi
|               |
\---------------0                                                              /----------------------------------------------- 0 Archaeoparadoxia weltoni
                |                                                              |
                |               /----------------------------------------------0               /------------------------------- 0 Paleoparadoxia tabatai
                |               |                                              |               |
                |               |                                              \---------------0              /---------------- ? Neoparadoxia repenningi
                |               |                                                              \--------------0
                \---------------0                                                                             \---------------- 0 Neoparadoxia cecilialina
                                |
                                |              /------------------------------------------------------------------------------- 1 Ashoroa laticosta
                                |              |
                                ###############1               /--------------------------------------------------------------- 1 Cornwallius sookensis
                                               |               |
                                               \---------------1               /----------------------------------------------- ? Ounalashkastylus tomidai
                                                               |               |
                                                               \---------------1               /------------------------------- 1 Desmostylus japonisus
                                                                               |               |
                                                                               \---------------1              /---------------- 1 Desmostylus hesperus
                                                                                               \--------------1
                                                                                                              \---------------- 1 Desmostylus coalingensis

Estimated states for character 51 on tree 1:

/------------------------------------------------------------------------------------------------------------------------------ 0 Anthracobunids
|
+------------------------------------------------------------------------------------------------------------------------------ - Moeritherium
|
+------------------------------------------------------------------------------------------------------------------------------ 0 Pezosiren
|
0               /-------------------------------------------------------------------------------------------------------------- ? Behemotops proteus
|               |
|               +-------------------------------------------------------------------------------------------------------------- 0 Behemotops katsuiei
|               |
|               +-------------------------------------------------------------------------------------------------------------- ? Seuku emlongi
|               |
\---------------0                                                              /----------------------------------------------- 0 Archaeoparadoxia weltoni
                |                                                              |
                |               /----------------------------------------------0               ################################ 1 Paleoparadoxia tabatai
                |               |                                              |               |
                |               |                                              \---------------0              /---------------- ? Neoparadoxia repenningi
                |               |                                                              \--------------0
                \---------------0                                                                             \---------------- 0 Neoparadoxia cecilialina
                                |
                                |              /------------------------------------------------------------------------------- 0 Ashoroa laticosta
                                |              |
                                \--------------0               /--------------------------------------------------------------- 0 Cornwallius sookensis
                                               |               |
                                               \---------------0               /----------------------------------------------- ? Ounalashkastylus tomidai
                                                               |               |
                                                               ################1               /------------------------------- 1 Desmostylus japonisus
                                                                               |               |
                                                                               \---------------1              /---------------- 1 Desmostylus hesperus
                                                                                               \--------------1
                                                                                                              \---------------- 1 Desmostylus coalingensis

Estimated states for character 52 on tree 1:

/------------------------------------------------------------------------------------------------------------------------------ 0 Anthracobunids
|
+------------------------------------------------------------------------------------------------------------------------------ 0 Moeritherium
|
+------------------------------------------------------------------------------------------------------------------------------ 0 Pezosiren
|
0               /-------------------------------------------------------------------------------------------------------------- ? Behemotops proteus
|               |
|               +-------------------------------------------------------------------------------------------------------------- ? Behemotops katsuiei
|               |
|               +-------------------------------------------------------------------------------------------------------------- ? Seuku emlongi
|               |
\---------------0                                                              /----------------------------------------------- 0 Archaeoparadoxia weltoni
                |                                                              |
                |               /----------------------------------------------0               /------------------------------- 0 Paleoparadoxia tabatai
                |               |                                              |               |
                |               |                                              \---------------0              /---------------- ? Neoparadoxia repenningi
                |               |                                                              ###############1
                \---------------0                                                                             \---------------- 1 Neoparadoxia cecilialina
                                |
                                |              /------------------------------------------------------------------------------- 0 Ashoroa laticosta
                                |              |
                                \--------------0               /--------------------------------------------------------------- 0 Cornwallius sookensis
                                               |               |
                                               \---------------0               /----------------------------------------------- ? Ounalashkastylus tomidai
                                                               |               |
                                                               ################1               /------------------------------- 1 Desmostylus japonisus
                                                                               |               |
                                                                               \---------------1              /---------------- 1 Desmostylus hesperus
                                                                                               \--------------1
                                                                                                              \---------------- 1 Desmostylus coalingensis

Estimated states for character 53 on tree 1:

/------------------------------------------------------------------------------------------------------------------------------ 0 Anthracobunids
|
+------------------------------------------------------------------------------------------------------------------------------ 0 Moeritherium
|
############################################################################################################################### 1 Pezosiren
|
0               /-------------------------------------------------------------------------------------------------------------- ? Behemotops proteus
|               |
|               +-------------------------------------------------------------------------------------------------------------- 0 Behemotops katsuiei
|               |
|               +-------------------------------------------------------------------------------------------------------------- ? Seuku emlongi
|               |
\---------------0                                                              /----------------------------------------------- 1 Archaeoparadoxia weltoni
                |                                                              |
                |               ###############################################1               /------------------------------- 1 Paleoparadoxia tabatai
                |               |                                              |               |
                |               |                                              \---------------1              /---------------- ? Neoparadoxia repenningi
                |               |                                                              \--------------1
                \---------------0                                                                             \---------------- 1 Neoparadoxia cecilialina
                                |
                                |              /------------------------------------------------------------------------------- 0 Ashoroa laticosta
                                |              |
                                \--------------0               /--------------------------------------------------------------- 0 Cornwallius sookensis
                                               |               |
                                               \---------------0               /----------------------------------------------- ? Ounalashkastylus tomidai
                                                               |               |
                                                               \---------------0               ################################ 1 Desmostylus japonisus
                                                                               |               |
                                                                               \---------------0              /---------------- 0 Desmostylus hesperus
                                                                                               \--------------0
                                                                                                              \---------------- 0 Desmostylus coalingensis

Estimated states for character 54 on tree 1:

/------------------------------------------------------------------------------------------------------------------------------ 0 Anthracobunids
|
+------------------------------------------------------------------------------------------------------------------------------ 0 Moeritherium
|
+------------------------------------------------------------------------------------------------------------------------------ 0 Pezosiren
|
0               /-------------------------------------------------------------------------------------------------------------- ? Behemotops proteus
|               |
|               +-------------------------------------------------------------------------------------------------------------- ? Behemotops katsuiei
|               |
|               +-------------------------------------------------------------------------------------------------------------- ? Seuku emlongi
|               |
\---------------0                                                              /----------------------------------------------- 0 Archaeoparadoxia weltoni
                |                                                              |
                |               /----------------------------------------------0               /------------------------------- 0 Paleoparadoxia tabatai
                |               |                                              |               |
                |               |                                              \---------------0              /---------------- ? Neoparadoxia repenningi
                |               |                                                              \--------------0
                \---------------0                                                                             \---------------- 0 Neoparadoxia cecilialina
                                |
                                |              /------------------------------------------------------------------------------- 0 Ashoroa laticosta
                                |              |
                                \--------------0               /--------------------------------------------------------------- 1 Cornwallius sookensis
                                               |               |
                                               ################1               /----------------------------------------------- ? Ounalashkastylus tomidai
                                                               |               |
                                                               \---------------1               /------------------------------- 1 Desmostylus japonisus
                                                                               |               |
                                                                               \---------------1              /---------------- 0 Desmostylus hesperus
                                                                                               ###############0
                                                                                                              \---------------- 0 Desmostylus coalingensis

Estimated states for character 55 on tree 1:

/------------------------------------------------------------------------------------------------------------------------------ 0 Anthracobunids
|
+------------------------------------------------------------------------------------------------------------------------------ 0 Moeritherium
|
############################################################################################################################### 1 Pezosiren
|
0               /-------------------------------------------------------------------------------------------------------------- 0 Behemotops proteus
|               |
|               +-------------------------------------------------------------------------------------------------------------- 0 Behemotops katsuiei
|               |
|               +-------------------------------------------------------------------------------------------------------------- ? Seuku emlongi
|               |
\---------------0                                                              /----------------------------------------------- 0 Archaeoparadoxia weltoni
                |                                                              |
                |               /----------------------------------------------0               /------------------------------- 0 Paleoparadoxia tabatai
                |               |                                              |               |
                |               |                                              \---------------0              /---------------- ? Neoparadoxia repenningi
                |               |                                                              \--------------0
                \---------------0                                                                             \---------------- 0 Neoparadoxia cecilialina
                                |
                                |              /------------------------------------------------------------------------------- ? Ashoroa laticosta
                                |              |
                                ###############1               /--------------------------------------------------------------- 1 Cornwallius sookensis
                                               |               |
                                               \---------------1               /----------------------------------------------- ? Ounalashkastylus tomidai
                                                               |               |
                                                               \---------------1               ################################ 0 Desmostylus japonisus
                                                                               |               |
                                                                               \---------------1              /---------------- 1 Desmostylus hesperus
                                                                                               \--------------1
                                                                                                              \---------------- 1 Desmostylus coalingensis

Estimated states for character 56 on tree 1:

/------------------------------------------------------------------------------------------------------------------------------ 0 Anthracobunids
|
+------------------------------------------------------------------------------------------------------------------------------ 0 Moeritherium
|
+------------------------------------------------------------------------------------------------------------------------------ 0 Pezosiren
|
0               /-------------------------------------------------------------------------------------------------------------- ? Behemotops proteus
|               |
|               +-------------------------------------------------------------------------------------------------------------- 0 Behemotops katsuiei
|               |
|               +-------------------------------------------------------------------------------------------------------------- ? Seuku emlongi
|               |
\---------------0                                                              /----------------------------------------------- ? Archaeoparadoxia weltoni
                |                                                              |
                |               /----------------------------------------------0               /------------------------------- 0 Paleoparadoxia tabatai
                |               |                                              |               |
                |               |                                              \---------------0              /---------------- ? Neoparadoxia repenningi
                |               |                                                              \--------------0
                \---------------0                                                                             \---------------- 0 Neoparadoxia cecilialina
                                |
                                |              /------------------------------------------------------------------------------- 0 Ashoroa laticosta
                                |              |
                                \--------------0               /--------------------------------------------------------------- 0 Cornwallius sookensis
                                               |               |
                                               \---------------0               /----------------------------------------------- ? Ounalashkastylus tomidai
                                                               |               |
                                                               \---------------0               ################################ 1 Desmostylus japonisus
                                                                               |               |
                                                                               \---------------0              /---------------- 0 Desmostylus hesperus
                                                                                               \--------------0
                                                                                                              \---------------- ? Desmostylus coalingensis

Estimated states for character 57 on tree 1:

/------------------------------------------------------------------------------------------------------------------------------ 0 Anthracobunids
|
+------------------------------------------------------------------------------------------------------------------------------ 0 Moeritherium
|
+------------------------------------------------------------------------------------------------------------------------------ 0 Pezosiren
|
0               /-------------------------------------------------------------------------------------------------------------- ? Behemotops proteus
|               |
|               +-------------------------------------------------------------------------------------------------------------- 0 Behemotops katsuiei
|               |
|               +-------------------------------------------------------------------------------------------------------------- ? Seuku emlongi
|               |
\---------------0                                                              /----------------------------------------------- 0 Archaeoparadoxia weltoni
                |                                                              |
                |               /----------------------------------------------0               /------------------------------- 0 Paleoparadoxia tabatai
                |               |                                              |               |
                |               |                                              \---------------0              /---------------- ? Neoparadoxia repenningi
                |               |                                                              \--------------0
                \---------------0                                                                             \---------------- 0 Neoparadoxia cecilialina
                                |
                                |              /------------------------------------------------------------------------------- 0 Ashoroa laticosta
                                |              |
                                \--------------0               /--------------------------------------------------------------- 0 Cornwallius sookensis
                                               |               |
                                               \---------------0               /----------------------------------------------- ? Ounalashkastylus tomidai
                                                               |               |
                                                               \---------------0               ################################ 1 Desmostylus japonisus
                                                                               |               |
                                                                               \---------------0              /---------------- 0 Desmostylus hesperus
                                                                                               \--------------0
                                                                                                              \---------------- ? Desmostylus coalingensis

Estimated states for character 58 on tree 1:

/------------------------------------------------------------------------------------------------------------------------------ 0 Anthracobunids
|
+------------------------------------------------------------------------------------------------------------------------------ 0 Moeritherium
|
############################################################################################################################### 1 Pezosiren
|
0               /-------------------------------------------------------------------------------------------------------------- ? Behemotops proteus
|               |
|               +-------------------------------------------------------------------------------------------------------------- ? Behemotops katsuiei
|               |
|               +-------------------------------------------------------------------------------------------------------------- ? Seuku emlongi
|               |
\---------------0                                                              /----------------------------------------------- 1 Archaeoparadoxia weltoni
                |                                                              |
                |               ###############################################1               /------------------------------- 1 Paleoparadoxia tabatai
                |               |                                              |               |
                |               |                                              \---------------1              /---------------- ? Neoparadoxia repenningi
                |               |                                                              \--------------1
                \---------------0                                                                             \---------------- 1 Neoparadoxia cecilialina
                                |
                                |              /------------------------------------------------------------------------------- ? Ashoroa laticosta
                                |              |
                                \--------------0               /--------------------------------------------------------------- 0 Cornwallius sookensis
                                               |               |
                                               \---------------0               /----------------------------------------------- ? Ounalashkastylus tomidai
                                                               |               |
                                                               \---------------0               /------------------------------- 0 Desmostylus japonisus
                                                                               |               |
                                                                               \---------------0              /---------------- 1 Desmostylus hesperus
                                                                                               ###############1
                                                                                                              \---------------- ? Desmostylus coalingensis

Estimated states for character 59 on tree 1:

/------------------------------------------------------------------------------------------------------------------------------ ? Anthracobunids
|
+------------------------------------------------------------------------------------------------------------------------------ 0 Moeritherium
|
############################################################################################################################### 1 Pezosiren
|
0               /-------------------------------------------------------------------------------------------------------------- ? Behemotops proteus
|               |
|               +-------------------------------------------------------------------------------------------------------------- ? Behemotops katsuiei
|               |
|               +-------------------------------------------------------------------------------------------------------------- ? Seuku emlongi
|               |
\---------------0                                                              /----------------------------------------------- 0 Archaeoparadoxia weltoni
                |                                                              |
                |               /----------------------------------------------0               /------------------------------- 1 Paleoparadoxia tabatai
                |               |                                              |               |
                |               |                                              ################1              /---------------- ? Neoparadoxia repenningi
                |               |                                                              \--------------1
                \---------------0                                                                             \---------------- 1 Neoparadoxia cecilialina
                                |
                                |              /------------------------------------------------------------------------------- ? Ashoroa laticosta
                                |              |
                                \--------------0               ################################################################ 1 Cornwallius sookensis
                                               |               |
                                               \---------------0               /----------------------------------------------- ? Ounalashkastylus tomidai
                                                               |               |
                                                               \---------------0               /------------------------------- 0 Desmostylus japonisus
                                                                               |               |
                                                                               \---------------0              /---------------- 0 Desmostylus hesperus
                                                                                               \--------------0
                                                                                                              \---------------- ? Desmostylus coalingensis

Estimated states for character 60 on tree 1:

/------------------------------------------------------------------------------------------------------------------------------ ? Anthracobunids
|
+------------------------------------------------------------------------------------------------------------------------------ 0 Moeritherium
|
############################################################################################################################### 1 Pezosiren
|
0               /-------------------------------------------------------------------------------------------------------------- ? Behemotops proteus
|               |
|               +-------------------------------------------------------------------------------------------------------------- ? Behemotops katsuiei
|               |
|               +-------------------------------------------------------------------------------------------------------------- ? Seuku emlongi
|               |
\---------------0                                                              /----------------------------------------------- 0 Archaeoparadoxia weltoni
                |                                                              |
                |               /----------------------------------------------0               /------------------------------- 0 Paleoparadoxia tabatai
                |               |                                              |               |
                |               |                                              \---------------0              /---------------- ? Neoparadoxia repenningi
                |               |                                                              ###############1
                \---------------0                                                                             \---------------- 1 Neoparadoxia cecilialina
                                |
                                |              /------------------------------------------------------------------------------- ? Ashoroa laticosta
                                |              |
                                \--------------0               ################################################################ 1 Cornwallius sookensis
                                               |               |
                                               \---------------0               /----------------------------------------------- ? Ounalashkastylus tomidai
                                                               |               |
                                                               \---------------0               /------------------------------- 0 Desmostylus japonisus
                                                                               |               |
                                                                               \---------------0              /---------------- 0 Desmostylus hesperus
                                                                                               \--------------0
                                                                                                              \---------------- ? Desmostylus coalingensis

Estimated states for character 61 on tree 1:

/------------------------------------------------------------------------------------------------------------------------------ 0 Anthracobunids
|
+------------------------------------------------------------------------------------------------------------------------------ - Moeritherium
|
+------------------------------------------------------------------------------------------------------------------------------ 0 Pezosiren
|
0               /-------------------------------------------------------------------------------------------------------------- ? Behemotops proteus
|               |
|               +-------------------------------------------------------------------------------------------------------------- ? Behemotops katsuiei
|               |
|               +-------------------------------------------------------------------------------------------------------------- ? Seuku emlongi
|               |
\---------------0                                                              /----------------------------------------------- 0 Archaeoparadoxia weltoni
                |                                                              |
                |               /----------------------------------------------0               /------------------------------- 0 Paleoparadoxia tabatai
                |               |                                              |               |
                |               |                                              \---------------0              /---------------- ? Neoparadoxia repenningi
                |               |                                                              ###############1
                \---------------0                                                                             \---------------- 1 Neoparadoxia cecilialina
                                |
                                |              /------------------------------------------------------------------------------- 1 Ashoroa laticosta
                                |              |
                                ###############1               /--------------------------------------------------------------- 1 Cornwallius sookensis
                                               |               |
                                               \---------------1               /----------------------------------------------- ? Ounalashkastylus tomidai
                                                               |               |
                                                               \---------------1               /------------------------------- ? Desmostylus japonisus
                                                                               |               |
                                                                               \---------------1              /---------------- 1 Desmostylus hesperus
                                                                                               \--------------1
                                                                                                              \---------------- ? Desmostylus coalingensis

Estimated states for character 62 on tree 1:

/------------------------------------------------------------------------------------------------------------------------------ 0 Anthracobunids
|
+------------------------------------------------------------------------------------------------------------------------------ - Moeritherium
|
+------------------------------------------------------------------------------------------------------------------------------ 0 Pezosiren
|
0               /-------------------------------------------------------------------------------------------------------------- ? Behemotops proteus
|               |
|               +-------------------------------------------------------------------------------------------------------------- ? Behemotops katsuiei
|               |
|               +-------------------------------------------------------------------------------------------------------------- ? Seuku emlongi
|               |
\---------------0                                                              /----------------------------------------------- 0 Archaeoparadoxia weltoni
                |                                                              |
                |               /----------------------------------------------0               /------------------------------- 0 Paleoparadoxia tabatai
                |               |                                              |               |
                |               |                                              \---------------0              /---------------- ? Neoparadoxia repenningi
                |               |                                                              ###############1
                \---------------0                                                                             \---------------- 1 Neoparadoxia cecilialina
                                |
                                |              /------------------------------------------------------------------------------- 0 Ashoroa laticosta
                                |              |
                                \--------------0               /--------------------------------------------------------------- 0 Cornwallius sookensis
                                               |               |
                                               \---------------0               /----------------------------------------------- ? Ounalashkastylus tomidai
                                                               |               |
                                                               \---------------0               /------------------------------- ? Desmostylus japonisus
                                                                               |               |
                                                                               \---------------0              ################# 1 Desmostylus hesperus
                                                                                               \--------------0
                                                                                                              \---------------- 0 Desmostylus coalingensis

Estimated states for character 63 on tree 1:

/------------------------------------------------------------------------------------------------------------------------------ ? Anthracobunids
|
+------------------------------------------------------------------------------------------------------------------------------ 0 Moeritherium
|
+------------------------------------------------------------------------------------------------------------------------------ 0 Pezosiren
|
0               /-------------------------------------------------------------------------------------------------------------- ? Behemotops proteus
|               |
|               +-------------------------------------------------------------------------------------------------------------- ? Behemotops katsuiei
|               |
|               +-------------------------------------------------------------------------------------------------------------- ? Seuku emlongi
|               |
\---------------0                                                              /----------------------------------------------- 0 Archaeoparadoxia weltoni
                |                                                              |
                |               /----------------------------------------------0               /------------------------------- 1 Paleoparadoxia tabatai
                |               |                                              |               |
                |               |                                              ################1              /---------------- ? Neoparadoxia repenningi
                |               |                                                              \--------------1
                \---------------0                                                                             \---------------- 1 Neoparadoxia cecilialina
                                |
                                |              /------------------------------------------------------------------------------- ? Ashoroa laticosta
                                |              |
                                \--------------0               /--------------------------------------------------------------- 0 Cornwallius sookensis
                                               |               |
                                               \---------------0               /----------------------------------------------- ? Ounalashkastylus tomidai
                                                               |               |
                                                               \---------------0               /------------------------------- ? Desmostylus japonisus
                                                                               |               |
                                                                               \---------------0              /---------------- 0 Desmostylus hesperus
                                                                                               \--------------0
                                                                                                              \---------------- 0 Desmostylus coalingensis

Estimated states for character 64 on tree 1:

/------------------------------------------------------------------------------------------------------------------------------ 0 Anthracobunids
|
+------------------------------------------------------------------------------------------------------------------------------ 0 Moeritherium
|
+------------------------------------------------------------------------------------------------------------------------------ ? Pezosiren
|
0               /-------------------------------------------------------------------------------------------------------------- 0 Behemotops proteus
|               |
|               +-------------------------------------------------------------------------------------------------------------- 0 Behemotops katsuiei
|               |
|               +-------------------------------------------------------------------------------------------------------------- 0 Seuku emlongi
|               |
\---------------0                                                              /----------------------------------------------- 0 Archaeoparadoxia weltoni
                |                                                              |
                |               /----------------------------------------------0               /------------------------------- 0 Paleoparadoxia tabatai
                |               |                                              |               |
                |               |                                              \---------------0              /---------------- 0 Neoparadoxia repenningi
                |               |                                                              \--------------0
                \---------------0                                                                             \---------------- 0 Neoparadoxia cecilialina
                                |
                                |              /------------------------------------------------------------------------------- 0 Ashoroa laticosta
                                |              |
                                \--------------0               /--------------------------------------------------------------- 0 Cornwallius sookensis
                                               |               |
                                               \---------------0               /----------------------------------------------- 0 Ounalashkastylus tomidai
                                                               |               |
                                                               \---------------0               /------------------------------- ? Desmostylus japonisus
                                                                               |               |
                                                                               ################1              /---------------- 1 Desmostylus hesperus
                                                                                               \--------------1
                                                                                                              \---------------- 1 Desmostylus coalingensis

Estimated states for character 65 on tree 1:

/------------------------------------------------------------------------------------------------------------------------------ 0 Anthracobunids
|
+------------------------------------------------------------------------------------------------------------------------------ 0 Moeritherium
|
+------------------------------------------------------------------------------------------------------------------------------ 0 Pezosiren
|
0               /-------------------------------------------------------------------------------------------------------------- 0 Behemotops proteus
|               |
|               +-------------------------------------------------------------------------------------------------------------- 0 Behemotops katsuiei
|               |
|               +-------------------------------------------------------------------------------------------------------------- ? Seuku emlongi
|               |
\---------------0                                                              /----------------------------------------------- 0 Archaeoparadoxia weltoni
                |                                                              |
                |               /----------------------------------------------0               /------------------------------- 0 Paleoparadoxia tabatai
                |               |                                              |               |
                |               |                                              \---------------0              /---------------- 1 Neoparadoxia repenningi
                |               |                                                              ###############1
                \---------------0                                                                             \---------------- 1 Neoparadoxia cecilialina
                                |
                                |              /------------------------------------------------------------------------------- 0 Ashoroa laticosta
                                |              |
                                \--------------0               /--------------------------------------------------------------- 0 Cornwallius sookensis
                                               |               |
                                               \---------------0               /----------------------------------------------- 0 Ounalashkastylus tomidai
                                                               |               |
                                                               \---------------0               /------------------------------- ? Desmostylus japonisus
                                                                               |               |
                                                                               \---------------0              /---------------- 0 Desmostylus hesperus
                                                                                               \--------------0
                                                                                                              \---------------- 0 Desmostylus coalingensis

Estimated states for character 66 on tree 1:

/------------------------------------------------------------------------------------------------------------------------------ 0 Anthracobunids
|
+------------------------------------------------------------------------------------------------------------------------------ 0 Moeritherium
|
+------------------------------------------------------------------------------------------------------------------------------ ? Pezosiren
|
0               /-------------------------------------------------------------------------------------------------------------- 0 Behemotops proteus
|               |
|               +-------------------------------------------------------------------------------------------------------------- ? Behemotops katsuiei
|               |
|               +-------------------------------------------------------------------------------------------------------------- 0 Seuku emlongi
|               |
\---------------0                                                              /----------------------------------------------- 0 Archaeoparadoxia weltoni
                |                                                              |
                |               /----------------------------------------------0               ################################ 1 Paleoparadoxia tabatai
                |               |                                              |               |
                |               |                                              \---------------0              /---------------- 0 Neoparadoxia repenningi
                |               |                                                              \--------------0
                \---------------0                                                                             \---------------- 0 Neoparadoxia cecilialina
                                |
                                |              /------------------------------------------------------------------------------- 0 Ashoroa laticosta
                                |              |
                                \--------------0               /--------------------------------------------------------------- 0 Cornwallius sookensis
                                               |               |
                                               \---------------0               /----------------------------------------------- 0 Ounalashkastylus tomidai
                                                               |               |
                                                               \---------------0               /------------------------------- ? Desmostylus japonisus
                                                                               |               |
                                                                               \---------------0              /---------------- 0 Desmostylus hesperus
                                                                                               \--------------0
                                                                                                              \---------------- 0 Desmostylus coalingensis

Estimated states for character 67 on tree 1:

/------------------------------------------------------------------------------------------------------------------------------ 0 Anthracobunids
|
+------------------------------------------------------------------------------------------------------------------------------ 0 Moeritherium
|
+------------------------------------------------------------------------------------------------------------------------------ 0 Pezosiren
|
0               /-------------------------------------------------------------------------------------------------------------- 0 Behemotops proteus
|               |
|               +-------------------------------------------------------------------------------------------------------------- ? Behemotops katsuiei
|               |
|               +-------------------------------------------------------------------------------------------------------------- 0 Seuku emlongi
|               |
\---------------0                                                              /----------------------------------------------- 0 Archaeoparadoxia weltoni
                |                                                              |
                |               /----------------------------------------------0               /------------------------------- 0 Paleoparadoxia tabatai
                |               |                                              |               |
                |               |                                              \---------------0              ################# 1 Neoparadoxia repenningi
                |               |                                                              \--------------0
                \---------------0                                                                             \---------------- 0 Neoparadoxia cecilialina
                                |
                                |              /------------------------------------------------------------------------------- ? Ashoroa laticosta
                                |              |
                                \--------------0               /--------------------------------------------------------------- 0 Cornwallius sookensis
                                               |               |
                                               \---------------0               /----------------------------------------------- 0 Ounalashkastylus tomidai
                                                               |               |
                                                               \---------------0               /------------------------------- 0 Desmostylus japonisus
                                                                               |               |
                                                                               \---------------0              ################# 1 Desmostylus hesperus
                                                                                               \--------------0
                                                                                                              \---------------- 0 Desmostylus coalingensis

Estimated states for character 68 on tree 1:

/------------------------------------------------------------------------------------------------------------------------------ 0 Anthracobunids
|
+------------------------------------------------------------------------------------------------------------------------------ 0 Moeritherium
|
+------------------------------------------------------------------------------------------------------------------------------ 0 Pezosiren
|
0               /-------------------------------------------------------------------------------------------------------------- 0 Behemotops proteus
|               |
|               +-------------------------------------------------------------------------------------------------------------- 0 Behemotops katsuiei
|               |
|               +-------------------------------------------------------------------------------------------------------------- 0 Seuku emlongi
|               |
\---------------0                                                              /----------------------------------------------- 1 Archaeoparadoxia weltoni
                |                                                              |
                |               ###############################################1               /------------------------------- 1 Paleoparadoxia tabatai
                |               |                                              |               |
                |               |                                              \---------------1              /---------------- 1 Neoparadoxia repenningi
                |               |                                                              \--------------1
                \---------------0                                                                             \---------------- 1 Neoparadoxia cecilialina
                                |
                                |              /------------------------------------------------------------------------------- ? Ashoroa laticosta
                                |              |
                                \--------------0               /--------------------------------------------------------------- 0 Cornwallius sookensis
                                               |               |
                                               \---------------0               /----------------------------------------------- 0 Ounalashkastylus tomidai
                                                               |               |
                                                               \---------------0               /------------------------------- 0 Desmostylus japonisus
                                                                               |               |
                                                                               \---------------0              /---------------- 0 Desmostylus hesperus
                                                                                               \--------------0
                                                                                                              \---------------- 0 Desmostylus coalingensis

Estimated states for character 69 on tree 1:

/------------------------------------------------------------------------------------------------------------------------------ 0 Anthracobunids
|
+------------------------------------------------------------------------------------------------------------------------------ 0 Moeritherium
|
+------------------------------------------------------------------------------------------------------------------------------ 0 Pezosiren
|
0               /-------------------------------------------------------------------------------------------------------------- 1 Behemotops proteus
|               |
|               +-------------------------------------------------------------------------------------------------------------- ? Behemotops katsuiei
|               |
|               +-------------------------------------------------------------------------------------------------------------- 1 Seuku emlongi
|               |
################1                                                              /----------------------------------------------- 1 Archaeoparadoxia weltoni
                |                                                              |
                |               /----------------------------------------------1               /------------------------------- 1 Paleoparadoxia tabatai
                |               |                                              |               |
                |               |                                              \---------------1              /---------------- 1 Neoparadoxia repenningi
                |               |                                                              \--------------1
                \---------------1                                                                             \---------------- 1 Neoparadoxia cecilialina
                                |
                                |              /------------------------------------------------------------------------------- ? Ashoroa laticosta
                                |              |
                                \--------------1               /--------------------------------------------------------------- 1 Cornwallius sookensis
                                               |               |
                                               \---------------1               /----------------------------------------------- 1 Ounalashkastylus tomidai
                                                               |               |
                                                               \---------------1               /------------------------------- 2 Desmostylus japonisus
                                                                               |               |
                                                                               ################2              /---------------- 2 Desmostylus hesperus
                                                                                               \--------------2
                                                                                                              ################# 0 Desmostylus coalingensis

Estimated states for character 70 on tree 1:

/------------------------------------------------------------------------------------------------------------------------------ 0 Anthracobunids
|
+------------------------------------------------------------------------------------------------------------------------------ 0 Moeritherium
|
+------------------------------------------------------------------------------------------------------------------------------ 0 Pezosiren
|
0               /-------------------------------------------------------------------------------------------------------------- 0 Behemotops proteus
|               |
|               +-------------------------------------------------------------------------------------------------------------- 0 Behemotops katsuiei
|               |
|               +-------------------------------------------------------------------------------------------------------------- 0 Seuku emlongi
|               |
\---------------0                                                              /----------------------------------------------- 0 Archaeoparadoxia weltoni
                |                                                              |
                |               /----------------------------------------------0               /------------------------------- 0 Paleoparadoxia tabatai
                |               |                                              |               |
                |               |                                              \---------------0              /---------------- 0 Neoparadoxia repenningi
                |               |                                                              \--------------0
                \---------------0                                                                             \---------------- 0 Neoparadoxia cecilialina
                                |
                                |              /------------------------------------------------------------------------------- ? Ashoroa laticosta
                                |              |
                                \--------------0               /--------------------------------------------------------------- 0 Cornwallius sookensis
                                               |               |
                                               \---------------0               /----------------------------------------------- 0 Ounalashkastylus tomidai
                                                               |               |
                                                               \---------------0               /------------------------------- 0 Desmostylus japonisus
                                                                               |               |
                                                                               \---------------0              /---------------- 1 Desmostylus hesperus
                                                                                               ###############1
                                                                                                              \---------------- 1 Desmostylus coalingensis

Estimated states for character 71 on tree 1:

/------------------------------------------------------------------------------------------------------------------------------ 0 Anthracobunids
|
############################################################################################################################### 1 Moeritherium
|
+------------------------------------------------------------------------------------------------------------------------------ 0 Pezosiren
|
0               /-------------------------------------------------------------------------------------------------------------- ? Behemotops proteus
|               |
|               +-------------------------------------------------------------------------------------------------------------- 1 Behemotops katsuiei
|               |
|               ############################################################################################################### 0 Seuku emlongi
|               |
################1                                                              /----------------------------------------------- 1 Archaeoparadoxia weltoni
                |                                                              |
                |               /----------------------------------------------1               /------------------------------- 1 Paleoparadoxia tabatai
                |               |                                              |               |
                |               |                                              \---------------1              /---------------- 1 Neoparadoxia repenningi
                |               |                                                              \--------------1
                \---------------1                                                                             \---------------- 1 Neoparadoxia cecilialina
                                |
                                |              /------------------------------------------------------------------------------- ? Ashoroa laticosta
                                |              |
                                \--------------1               /--------------------------------------------------------------- 1 Cornwallius sookensis
                                               |               |
                                               \---------------1               /----------------------------------------------- 1 Ounalashkastylus tomidai
                                                               |               |
                                                               \---------------1               /------------------------------- 1 Desmostylus japonisus
                                                                               |               |
                                                                               \---------------1              /---------------- 1 Desmostylus hesperus
                                                                                               \--------------1
                                                                                                              \---------------- ? Desmostylus coalingensis

Estimated states for character 72 on tree 1:

/------------------------------------------------------------------------------------------------------------------------------ 0 Anthracobunids
|
+------------------------------------------------------------------------------------------------------------------------------ 0 Moeritherium
|
+------------------------------------------------------------------------------------------------------------------------------ 0 Pezosiren
|
0               /-------------------------------------------------------------------------------------------------------------- 0 Behemotops proteus
|               |
|               +-------------------------------------------------------------------------------------------------------------- ? Behemotops katsuiei
|               |
|               +-------------------------------------------------------------------------------------------------------------- 0 Seuku emlongi
|               |
\---------------0                                                              /----------------------------------------------- 1 Archaeoparadoxia weltoni
                |                                                              |
                |               /----------------------------------------------1               /------------------------------- 1 Paleoparadoxia tabatai
                |               |                                              |               |
                |               |                                              \---------------1              /---------------- 1 Neoparadoxia repenningi
                |               |                                                              \--------------1
                ################1                                                                             \---------------- 1 Neoparadoxia cecilialina
                                |
                                |              /------------------------------------------------------------------------------- ? Ashoroa laticosta
                                |              |
                                \--------------1               /--------------------------------------------------------------- - Cornwallius sookensis
                                               |               |
                                               \---------------1               /----------------------------------------------- - Ounalashkastylus tomidai
                                                               |               |
                                                               \---------------1               /------------------------------- - Desmostylus japonisus
                                                                               |               |
                                                                               \---------------1              /---------------- - Desmostylus hesperus
                                                                                               \--------------1
                                                                                                              \---------------- - Desmostylus coalingensis

Estimated states for character 73 on tree 1:

/------------------------------------------------------------------------------------------------------------------------------ ? Anthracobunids
|
+------------------------------------------------------------------------------------------------------------------------------ 0 Moeritherium
|
+------------------------------------------------------------------------------------------------------------------------------ 0 Pezosiren
|
0               /-------------------------------------------------------------------------------------------------------------- 1 Behemotops proteus
|               |
|               +-------------------------------------------------------------------------------------------------------------- ? Behemotops katsuiei
|               |
|               +-------------------------------------------------------------------------------------------------------------- ? Seuku emlongi
|               |
################1                                                              /----------------------------------------------- 1 Archaeoparadoxia weltoni
                |                                                              |
                |               /----------------------------------------------1               /------------------------------- 1 Paleoparadoxia tabatai
                |               |                                              |               |
                |               |                                              \---------------1              /---------------- 1 Neoparadoxia repenningi
                |               |                                                              \--------------1
                \---------------1                                                                             \---------------- 1 Neoparadoxia cecilialina
                                |
                                |              /------------------------------------------------------------------------------- ? Ashoroa laticosta
                                |              |
                                \--------------1               /--------------------------------------------------------------- ? Cornwallius sookensis
                                               |               |
                                               \---------------1               /----------------------------------------------- ? Ounalashkastylus tomidai
                                                               |               |
                                                               \---------------1               /------------------------------- ? Desmostylus japonisus
                                                                               |               |
                                                                               \---------------1              /---------------- 1 Desmostylus hesperus
                                                                                               \--------------1
                                                                                                              \---------------- ? Desmostylus coalingensis

Estimated states for character 74 on tree 1:

/------------------------------------------------------------------------------------------------------------------------------ 1 Anthracobunids
|
############################################################################################################################### 0 Moeritherium
|
+------------------------------------------------------------------------------------------------------------------------------ 1 Pezosiren
|
1               /-------------------------------------------------------------------------------------------------------------- ? Behemotops proteus
|               |
|               +-------------------------------------------------------------------------------------------------------------- 1 Behemotops katsuiei
|               |
|               +-------------------------------------------------------------------------------------------------------------- ? Seuku emlongi
|               |
\---------------1                                                              /----------------------------------------------- ? Archaeoparadoxia weltoni
                |                                                              |
                |               /----------------------------------------------1               /------------------------------- 1 Paleoparadoxia tabatai
                |               |                                              |               |
                |               |                                              \---------------1              /---------------- 1 Neoparadoxia repenningi
                |               |                                                              \--------------1
                \---------------1                                                                             \---------------- ? Neoparadoxia cecilialina
                                |
                                |              /------------------------------------------------------------------------------- 2 Ashoroa laticosta
                                |              |
                                ###############2               /--------------------------------------------------------------- ? Cornwallius sookensis
                                               |               |
                                               ################3               /----------------------------------------------- ? Ounalashkastylus tomidai
                                                               |               |
                                                               \---------------3               /------------------------------- ? Desmostylus japonisus
                                                                               |               |
                                                                               \---------------3              /---------------- 3 Desmostylus hesperus
                                                                                               \--------------3
                                                                                                              \---------------- ? Desmostylus coalingensis

Estimated states for character 75 on tree 1:

/------------------------------------------------------------------------------------------------------------------------------ ? Anthracobunids
|
+------------------------------------------------------------------------------------------------------------------------------ ? Moeritherium
|
+------------------------------------------------------------------------------------------------------------------------------ ? Pezosiren
|
0               /-------------------------------------------------------------------------------------------------------------- ? Behemotops proteus
|               |
|               +-------------------------------------------------------------------------------------------------------------- 0 Behemotops katsuiei
|               |
|               +-------------------------------------------------------------------------------------------------------------- ? Seuku emlongi
|               |
\---------------0                                                              /----------------------------------------------- ? Archaeoparadoxia weltoni
                |                                                              |
                |               /----------------------------------------------1               /------------------------------- 1 Paleoparadoxia tabatai
                |               |                                              |               |
                |               |                                              \---------------1              /---------------- ? Neoparadoxia repenningi
                |               |                                                              \--------------1
                ################1                                                                             \---------------- ? Neoparadoxia cecilialina
                                |
                                |              /------------------------------------------------------------------------------- 1 Ashoroa laticosta
                                |              |
                                \--------------1               /--------------------------------------------------------------- ? Cornwallius sookensis
                                               |               |
                                               ################3               /----------------------------------------------- ? Ounalashkastylus tomidai
                                                               |               |
                                                               \---------------3               /------------------------------- ? Desmostylus japonisus
                                                                               |               |
                                                                               \---------------3              /---------------- 3 Desmostylus hesperus
                                                                                               \--------------3
                                                                                                              \---------------- ? Desmostylus coalingensis

Estimated states for character 76 on tree 1:

/------------------------------------------------------------------------------------------------------------------------------ ? Anthracobunids
|
+------------------------------------------------------------------------------------------------------------------------------ 0 Moeritherium
|
############################################################################################################################### 1 Pezosiren
|
0               /-------------------------------------------------------------------------------------------------------------- ? Behemotops proteus
|               |
|               +-------------------------------------------------------------------------------------------------------------- 0 Behemotops katsuiei
|               |
|               +-------------------------------------------------------------------------------------------------------------- ? Seuku emlongi
|               |
\---------------0                                                              /----------------------------------------------- 0 Archaeoparadoxia weltoni
                |                                                              |
                |               /----------------------------------------------0               /------------------------------- 0 Paleoparadoxia tabatai
                |               |                                              |               |
                |               |                                              \---------------0              /---------------- 0 Neoparadoxia repenningi
                |               |                                                              \--------------0
                \---------------0                                                                             \---------------- 0 Neoparadoxia cecilialina
                                |
                                |              ################################################################################ 1 Ashoroa laticosta
                                |              |
                                \--------------0               /--------------------------------------------------------------- ? Cornwallius sookensis
                                               |               |
                                               \---------------0               /----------------------------------------------- ? Ounalashkastylus tomidai
                                                               |               |
                                                               \---------------0               /------------------------------- ? Desmostylus japonisus
                                                                               |               |
                                                                               \---------------0              /---------------- 0 Desmostylus hesperus
                                                                                               \--------------0
                                                                                                              \---------------- ? Desmostylus coalingensis

Estimated states for character 77 on tree 1:

/------------------------------------------------------------------------------------------------------------------------------ ? Anthracobunids
|
+------------------------------------------------------------------------------------------------------------------------------ 0 Moeritherium
|
+------------------------------------------------------------------------------------------------------------------------------ 0 Pezosiren
|
0               /-------------------------------------------------------------------------------------------------------------- 0 Behemotops proteus
|               |
|               +-------------------------------------------------------------------------------------------------------------- 0 Behemotops katsuiei
|               |
|               +-------------------------------------------------------------------------------------------------------------- ? Seuku emlongi
|               |
\---------------0                                                              /----------------------------------------------- 0 Archaeoparadoxia weltoni
                |                                                              |
                |               /----------------------------------------------0               /------------------------------- 0 Paleoparadoxia tabatai
                |               |                                              |               |
                |               |                                              \---------------0              /---------------- 0 Neoparadoxia repenningi
                |               |                                                              \--------------0
                \---------------0                                                                             \---------------- 0 Neoparadoxia cecilialina
                                |
                                |              ################################################################################ 1 Ashoroa laticosta
                                |              |
                                \--------------0               /--------------------------------------------------------------- ? Cornwallius sookensis
                                               |               |
                                               \---------------0               /----------------------------------------------- ? Ounalashkastylus tomidai
                                                               |               |
                                                               \---------------0               /------------------------------- ? Desmostylus japonisus
                                                                               |               |
                                                                               \---------------0              /---------------- 0 Desmostylus hesperus
                                                                                               \--------------0
                                                                                                              \---------------- ? Desmostylus coalingensis

Estimated states for character 78 on tree 1:

/------------------------------------------------------------------------------------------------------------------------------ ? Anthracobunids
|
+------------------------------------------------------------------------------------------------------------------------------ 3 Moeritherium
|
+------------------------------------------------------------------------------------------------------------------------------ 3 Pezosiren
|
3               /-------------------------------------------------------------------------------------------------------------- ? Behemotops proteus
|               |
|               +-------------------------------------------------------------------------------------------------------------- 0 Behemotops katsuiei
|               |
|               +-------------------------------------------------------------------------------------------------------------- ? Seuku emlongi
|               |
################0                                                              /----------------------------------------------- ? Archaeoparadoxia weltoni
                |                                                              |
                |               ###############################################1               /------------------------------- 1 Paleoparadoxia tabatai
                |               |                                              |               |
                |               |                                              \---------------1              ################# 2 Neoparadoxia repenningi
                |               |                                                              \--------------1
                \---------------0                                                                             \---------------- 1 Neoparadoxia cecilialina
                                |
                                |              /------------------------------------------------------------------------------- 0 Ashoroa laticosta
                                |              |
                                \--------------0               /--------------------------------------------------------------- ? Cornwallius sookensis
                                               |               |
                                               \---------------0               /----------------------------------------------- ? Ounalashkastylus tomidai
                                                               |               |
                                                               \---------------0               /------------------------------- ? Desmostylus japonisus
                                                                               |               |
                                                                               \---------------0              /---------------- 0 Desmostylus hesperus
                                                                                               \--------------0
                                                                                                              \---------------- ? Desmostylus coalingensis

Estimated states for character 79 on tree 1:

/------------------------------------------------------------------------------------------------------------------------------ ? Anthracobunids
|
+------------------------------------------------------------------------------------------------------------------------------ 0 Moeritherium
|
+------------------------------------------------------------------------------------------------------------------------------ 0 Pezosiren
|
0               /-------------------------------------------------------------------------------------------------------------- ? Behemotops proteus
|               |
|               +-------------------------------------------------------------------------------------------------------------- 0 Behemotops katsuiei
|               |
|               +-------------------------------------------------------------------------------------------------------------- ? Seuku emlongi
|               |
\---------------0                                                              /----------------------------------------------- 0 Archaeoparadoxia weltoni
                |                                                              |
                |               /----------------------------------------------0               /------------------------------- 1 Paleoparadoxia tabatai
                |               |                                              |               |
                |               |                                              ################1              /---------------- 1 Neoparadoxia repenningi
                |               |                                                              \--------------1
                \---------------0                                                                             \---------------- 1 Neoparadoxia cecilialina
                                |
                                |              /------------------------------------------------------------------------------- 0 Ashoroa laticosta
                                |              |
                                \--------------0               /--------------------------------------------------------------- ? Cornwallius sookensis
                                               |               |
                                               \---------------0               /----------------------------------------------- ? Ounalashkastylus tomidai
                                                               |               |
                                                               \---------------0               /------------------------------- ? Desmostylus japonisus
                                                                               |               |
                                                                               \---------------0              /---------------- 0 Desmostylus hesperus
                                                                                               \--------------0
                                                                                                              \---------------- ? Desmostylus coalingensis

Estimated states for character 80 on tree 1:

/------------------------------------------------------------------------------------------------------------------------------ ? Anthracobunids
|
+------------------------------------------------------------------------------------------------------------------------------ 0 Moeritherium
|
############################################################################################################################### 2 Pezosiren
|
0               /-------------------------------------------------------------------------------------------------------------- ? Behemotops proteus
|               |
|               +-------------------------------------------------------------------------------------------------------------- ? Behemotops katsuiei
|               |
|               +-------------------------------------------------------------------------------------------------------------- ? Seuku emlongi
|               |
\---------------0                                                              /----------------------------------------------- ? Archaeoparadoxia weltoni
                |                                                              |
                |               /----------------------------------------------0               /------------------------------- 0 Paleoparadoxia tabatai
                |               |                                              |               |
                |               |                                              \---------------0              ################# 1 Neoparadoxia repenningi
                |               |                                                              \--------------0
                \---------------0                                                                             \---------------- 0 Neoparadoxia cecilialina
                                |
                                |              /------------------------------------------------------------------------------- 0 Ashoroa laticosta
                                |              |
                                \--------------0               /--------------------------------------------------------------- ? Cornwallius sookensis
                                               |               |
                                               ################2               /----------------------------------------------- ? Ounalashkastylus tomidai
                                                               |               |
                                                               \---------------2               /------------------------------- ? Desmostylus japonisus
                                                                               |               |
                                                                               \---------------2              /---------------- 2 Desmostylus hesperus
                                                                                               \--------------2
                                                                                                              \---------------- ? Desmostylus coalingensis

Estimated states for character 81 on tree 1:

/------------------------------------------------------------------------------------------------------------------------------ ? Anthracobunids
|
+------------------------------------------------------------------------------------------------------------------------------ 0 Moeritherium
|
+------------------------------------------------------------------------------------------------------------------------------ 0 Pezosiren
|
0               /-------------------------------------------------------------------------------------------------------------- ? Behemotops proteus
|               |
|               +-------------------------------------------------------------------------------------------------------------- ? Behemotops katsuiei
|               |
|               +-------------------------------------------------------------------------------------------------------------- ? Seuku emlongi
|               |
\---------------0                                                              /----------------------------------------------- ? Archaeoparadoxia weltoni
                |                                                              |
                |               /----------------------------------------------0               /------------------------------- 0 Paleoparadoxia tabatai
                |               |                                              |               |
                |               |                                              \---------------0              /---------------- 0 Neoparadoxia repenningi
                |               |                                                              \--------------0
                \---------------0                                                                             ################# 1 Neoparadoxia cecilialina
                                |
                                |              /------------------------------------------------------------------------------- ? Ashoroa laticosta
                                |              |
                                \--------------0               /--------------------------------------------------------------- ? Cornwallius sookensis
                                               |               |
                                               \---------------0               /----------------------------------------------- ? Ounalashkastylus tomidai
                                                               |               |
                                                               \---------------0               /------------------------------- ? Desmostylus japonisus
                                                                               |               |
                                                                               \---------------0              /---------------- 0 Desmostylus hesperus
                                                                                               \--------------0
                                                                                                              \---------------- ? Desmostylus coalingensis

Estimated states for character 82 on tree 1:

/------------------------------------------------------------------------------------------------------------------------------ ? Anthracobunids
|
+------------------------------------------------------------------------------------------------------------------------------ - Moeritherium
|
+------------------------------------------------------------------------------------------------------------------------------ - Pezosiren
|
0               /-------------------------------------------------------------------------------------------------------------- ? Behemotops proteus
|               |
|               +-------------------------------------------------------------------------------------------------------------- ? Behemotops katsuiei
|               |
|               +-------------------------------------------------------------------------------------------------------------- ? Seuku emlongi
|               |
\---------------0                                                              /----------------------------------------------- 0 Archaeoparadoxia weltoni
                |                                                              |
                |               /----------------------------------------------0               /------------------------------- 0 Paleoparadoxia tabatai
                |               |                                              |               |
                |               |                                              \---------------0              /---------------- 1 Neoparadoxia repenningi
                |               |                                                              ###############1
                \---------------0                                                                             \---------------- 1 Neoparadoxia cecilialina
                                |
                                |              /------------------------------------------------------------------------------- ? Ashoroa laticosta
                                |              |
                                ###############1               /--------------------------------------------------------------- ? Cornwallius sookensis
                                               |               |
                                               \---------------1               /----------------------------------------------- ? Ounalashkastylus tomidai
                                                               |               |
                                                               \---------------1               /------------------------------- ? Desmostylus japonisus
                                                                               |               |
                                                                               \---------------1              /---------------- 1 Desmostylus hesperus
                                                                                               \--------------1
                                                                                                              \---------------- ? Desmostylus coalingensis

Estimated states for character 83 on tree 1:

/------------------------------------------------------------------------------------------------------------------------------ ? Anthracobunids
|
+------------------------------------------------------------------------------------------------------------------------------ 0 Moeritherium
|
+------------------------------------------------------------------------------------------------------------------------------ 0 Pezosiren
|
0               /-------------------------------------------------------------------------------------------------------------- 1 Behemotops proteus
|               |
|               +-------------------------------------------------------------------------------------------------------------- 1 Behemotops katsuiei
|               |
|               +-------------------------------------------------------------------------------------------------------------- ? Seuku emlongi
|               |
################1                                                              /----------------------------------------------- 1 Archaeoparadoxia weltoni
                |                                                              |
                |               /----------------------------------------------1               /------------------------------- 1 Paleoparadoxia tabatai
                |               |                                              |               |
                |               |                                              \---------------1              /---------------- 1 Neoparadoxia repenningi
                |               |                                                              \--------------1
                \---------------1                                                                             \---------------- 1 Neoparadoxia cecilialina
                                |
                                |              /------------------------------------------------------------------------------- 1 Ashoroa laticosta
                                |              |
                                \--------------1               /--------------------------------------------------------------- ? Cornwallius sookensis
                                               |               |
                                               \---------------1               /----------------------------------------------- ? Ounalashkastylus tomidai
                                                               |               |
                                                               \---------------1               /------------------------------- ? Desmostylus japonisus
                                                                               |               |
                                                                               \---------------1              /---------------- 1 Desmostylus hesperus
                                                                                               \--------------1
                                                                                                              \---------------- ? Desmostylus coalingensis

Estimated states for character 84 on tree 1:

/------------------------------------------------------------------------------------------------------------------------------ ? Anthracobunids
|
+------------------------------------------------------------------------------------------------------------------------------ 0 Moeritherium
|
+------------------------------------------------------------------------------------------------------------------------------ 0 Pezosiren
|
0               /-------------------------------------------------------------------------------------------------------------- ? Behemotops proteus
|               |
|               +-------------------------------------------------------------------------------------------------------------- 0 Behemotops katsuiei
|               |
|               +-------------------------------------------------------------------------------------------------------------- ? Seuku emlongi
|               |
\---------------0                                                              /----------------------------------------------- 0 Archaeoparadoxia weltoni
                |                                                              |
                |               /----------------------------------------------0               /------------------------------- 0 Paleoparadoxia tabatai
                |               |                                              |               |
                |               |                                              \---------------0              /---------------- 0 Neoparadoxia repenningi
                |               |                                                              \--------------0
                \---------------0                                                                             \---------------- 0 Neoparadoxia cecilialina
                                |
                                |              /------------------------------------------------------------------------------- 1 Ashoroa laticosta
                                |              |
                                ###############1               /--------------------------------------------------------------- ? Cornwallius sookensis
                                               |               |
                                               \---------------1               /----------------------------------------------- ? Ounalashkastylus tomidai
                                                               |               |
                                                               \---------------1               /------------------------------- ? Desmostylus japonisus
                                                                               |               |
                                                                               \---------------1              /---------------- 1 Desmostylus hesperus
                                                                                               \--------------1
                                                                                                              \---------------- ? Desmostylus coalingensis

Estimated states for character 85 on tree 1:

/------------------------------------------------------------------------------------------------------------------------------ ? Anthracobunids
|
############################################################################################################################### 3 Moeritherium
|
+------------------------------------------------------------------------------------------------------------------------------ 0 Pezosiren
|
0               /-------------------------------------------------------------------------------------------------------------- ? Behemotops proteus
|               |
|               ############################################################################################################### 3 Behemotops katsuiei
|               |
|               +-------------------------------------------------------------------------------------------------------------- ? Seuku emlongi
|               |
\---------------0                                                              /----------------------------------------------- 0 Archaeoparadoxia weltoni
                |                                                              |
                |               /----------------------------------------------0               /------------------------------- 1 Paleoparadoxia tabatai
                |               |                                              |               |
                |               |                                              ################1              /---------------- 2 Neoparadoxia repenningi
                |               |                                                              ###############2
                \---------------0                                                                             ################# 3 Neoparadoxia cecilialina
                                |
                                |              /------------------------------------------------------------------------------- 0 Ashoroa laticosta
                                |              |
                                \--------------0               /--------------------------------------------------------------- ? Cornwallius sookensis
                                               |               |
                                               ################2               /----------------------------------------------- ? Ounalashkastylus tomidai
                                                               |               |
                                                               \---------------2               /------------------------------- ? Desmostylus japonisus
                                                                               |               |
                                                                               \---------------2              /---------------- 2 Desmostylus hesperus
                                                                                               \--------------2
                                                                                                              \---------------- ? Desmostylus coalingensis

Estimated states for character 86 on tree 1:

/------------------------------------------------------------------------------------------------------------------------------ ? Anthracobunids
|
+------------------------------------------------------------------------------------------------------------------------------ 0 Moeritherium
|
+------------------------------------------------------------------------------------------------------------------------------ 0 Pezosiren
|
0               /-------------------------------------------------------------------------------------------------------------- ? Behemotops proteus
|               |
|               +-------------------------------------------------------------------------------------------------------------- ? Behemotops katsuiei
|               |
|               +-------------------------------------------------------------------------------------------------------------- ? Seuku emlongi
|               |
\---------------0                                                              /----------------------------------------------- 1 Archaeoparadoxia weltoni
                |                                                              |
                |               ###############################################1               /------------------------------- 1 Paleoparadoxia tabatai
                |               |                                              |               |
                |               |                                              \---------------1              /---------------- 1 Neoparadoxia repenningi
                |               |                                                              \--------------1
                \---------------0                                                                             ################# 0 Neoparadoxia cecilialina
                                |
                                |              /------------------------------------------------------------------------------- 0 Ashoroa laticosta
                                |              |
                                \--------------0               /--------------------------------------------------------------- ? Cornwallius sookensis
                                               |               |
                                               \---------------0               /----------------------------------------------- ? Ounalashkastylus tomidai
                                                               |               |
                                                               \---------------0               /------------------------------- ? Desmostylus japonisus
                                                                               |               |
                                                                               \---------------0              /---------------- 0 Desmostylus hesperus
                                                                                               \--------------0
                                                                                                              \---------------- ? Desmostylus coalingensis

Estimated states for character 87 on tree 1:

/------------------------------------------------------------------------------------------------------------------------------ ? Anthracobunids
|
############################################################################################################################### 1 Moeritherium
|
+------------------------------------------------------------------------------------------------------------------------------ 0 Pezosiren
|
0               /-------------------------------------------------------------------------------------------------------------- ? Behemotops proteus
|               |
|               +-------------------------------------------------------------------------------------------------------------- ? Behemotops katsuiei
|               |
|               +-------------------------------------------------------------------------------------------------------------- ? Seuku emlongi
|               |
\---------------0                                                              /----------------------------------------------- 0 Archaeoparadoxia weltoni
                |                                                              |
                |               /----------------------------------------------0               ################################ 2 Paleoparadoxia tabatai
                |               |                                              |               |
                |               |                                              \---------------0              /---------------- 0 Neoparadoxia repenningi
                |               |                                                              \--------------0
                \---------------0                                                                             \---------------- 0 Neoparadoxia cecilialina
                                |
                                |              ################################################################################ 2 Ashoroa laticosta
                                |              |
                                \--------------0               /--------------------------------------------------------------- ? Cornwallius sookensis
                                               |               |
                                               \---------------0               /----------------------------------------------- ? Ounalashkastylus tomidai
                                                               |               |
                                                               \---------------0               /------------------------------- ? Desmostylus japonisus
                                                                               |               |
                                                                               \---------------0              /---------------- 0 Desmostylus hesperus
                                                                                               \--------------0
                                                                                                              \---------------- ? Desmostylus coalingensis

Estimated states for character 88 on tree 1:

/------------------------------------------------------------------------------------------------------------------------------ ? Anthracobunids
|
+------------------------------------------------------------------------------------------------------------------------------ ? Moeritherium
|
+------------------------------------------------------------------------------------------------------------------------------ ? Pezosiren
|
0               /-------------------------------------------------------------------------------------------------------------- ? Behemotops proteus
|               |
|               +-------------------------------------------------------------------------------------------------------------- ? Behemotops katsuiei
|               |
|               +-------------------------------------------------------------------------------------------------------------- ? Seuku emlongi
|               |
\---------------0                                                              /----------------------------------------------- 0 Archaeoparadoxia weltoni
                |                                                              |
                |               /----------------------------------------------0               /------------------------------- 0 Paleoparadoxia tabatai
                |               |                                              |               |
                |               |                                              \---------------0              /---------------- 1 Neoparadoxia repenningi
                |               |                                                              ###############1
                \---------------0                                                                             \---------------- 1 Neoparadoxia cecilialina
                                |
                                |              /------------------------------------------------------------------------------- 0 Ashoroa laticosta
                                |              |
                                \--------------0               /--------------------------------------------------------------- ? Cornwallius sookensis
                                               |               |
                                               ################1               /----------------------------------------------- ? Ounalashkastylus tomidai
                                                               |               |
                                                               \---------------1               /------------------------------- ? Desmostylus japonisus
                                                                               |               |
                                                                               \---------------1              /---------------- 1 Desmostylus hesperus
                                                                                               \--------------1
                                                                                                              \---------------- ? Desmostylus coalingensis

Estimated states for character 89 on tree 1:

/------------------------------------------------------------------------------------------------------------------------------ ? Anthracobunids
|
+------------------------------------------------------------------------------------------------------------------------------ 0 Moeritherium
|
+------------------------------------------------------------------------------------------------------------------------------ 0 Pezosiren
|
0               /-------------------------------------------------------------------------------------------------------------- 1 Behemotops proteus
|               |
|               +-------------------------------------------------------------------------------------------------------------- ? Behemotops katsuiei
|               |
|               +-------------------------------------------------------------------------------------------------------------- ? Seuku emlongi
|               |
################1                                                              /----------------------------------------------- 1 Archaeoparadoxia weltoni
                |                                                              |
                |               /----------------------------------------------1               /------------------------------- 1 Paleoparadoxia tabatai
                |               |                                              |               |
                |               |                                              \---------------1              /---------------- ? Neoparadoxia repenningi
                |               |                                                              \--------------1
                \---------------1                                                                             \---------------- 1 Neoparadoxia cecilialina
                                |
                                |              /------------------------------------------------------------------------------- 1 Ashoroa laticosta
                                |              |
                                \--------------1               /--------------------------------------------------------------- ? Cornwallius sookensis
                                               |               |
                                               ################0               /----------------------------------------------- ? Ounalashkastylus tomidai
                                                               |               |
                                                               \---------------0               /------------------------------- ? Desmostylus japonisus
                                                                               |               |
                                                                               \---------------0              /---------------- 0 Desmostylus hesperus
                                                                                               \--------------0
                                                                                                              \---------------- ? Desmostylus coalingensis

Estimated states for character 90 on tree 1:

/------------------------------------------------------------------------------------------------------------------------------ ? Anthracobunids
|
+------------------------------------------------------------------------------------------------------------------------------ 0 Moeritherium
|
+------------------------------------------------------------------------------------------------------------------------------ 0 Pezosiren
|
0               /-------------------------------------------------------------------------------------------------------------- 0 Behemotops proteus
|               |
|               +-------------------------------------------------------------------------------------------------------------- ? Behemotops katsuiei
|               |
|               +-------------------------------------------------------------------------------------------------------------- ? Seuku emlongi
|               |
\---------------0                                                              /----------------------------------------------- 1 Archaeoparadoxia weltoni
                |                                                              |
                |               /----------------------------------------------1               /------------------------------- 1 Paleoparadoxia tabatai
                |               |                                              |               |
                |               |                                              \---------------1              /---------------- ? Neoparadoxia repenningi
                |               |                                                              \--------------1
                ################1                                                                             \---------------- 1 Neoparadoxia cecilialina
                                |
                                |              /------------------------------------------------------------------------------- 1 Ashoroa laticosta
                                |              |
                                \--------------1               /--------------------------------------------------------------- ? Cornwallius sookensis
                                               |               |
                                               ################0               /----------------------------------------------- ? Ounalashkastylus tomidai
                                                               |               |
                                                               \---------------0               /------------------------------- ? Desmostylus japonisus
                                                                               |               |
                                                                               \---------------0              /---------------- 0 Desmostylus hesperus
                                                                                               \--------------0
                                                                                                              \---------------- ? Desmostylus coalingensis

Estimated states for character 91 on tree 1:

/------------------------------------------------------------------------------------------------------------------------------ ? Anthracobunids
|
+------------------------------------------------------------------------------------------------------------------------------ 0 Moeritherium
|
+------------------------------------------------------------------------------------------------------------------------------ 0 Pezosiren
|
0               ############################################################################################################### 1 Behemotops proteus
|               |
|               +-------------------------------------------------------------------------------------------------------------- ? Behemotops katsuiei
|               |
|               +-------------------------------------------------------------------------------------------------------------- ? Seuku emlongi
|               |
\---------------0                                                              /----------------------------------------------- 0 Archaeoparadoxia weltoni
                |                                                              |
                |               /----------------------------------------------0               /------------------------------- 0 Paleoparadoxia tabatai
                |               |                                              |               |
                |               |                                              \---------------0              /---------------- ? Neoparadoxia repenningi
                |               |                                                              \--------------0
                \---------------0                                                                             \---------------- 0 Neoparadoxia cecilialina
                                |
                                |              /------------------------------------------------------------------------------- 0 Ashoroa laticosta
                                |              |
                                \--------------0               /--------------------------------------------------------------- ? Cornwallius sookensis
                                               |               |
                                               ################1               /----------------------------------------------- ? Ounalashkastylus tomidai
                                                               |               |
                                                               \---------------1               /------------------------------- ? Desmostylus japonisus
                                                                               |               |
                                                                               \---------------1              /---------------- 1 Desmostylus hesperus
                                                                                               \--------------1
                                                                                                              \---------------- ? Desmostylus coalingensis

Estimated states for character 92 on tree 1:

/------------------------------------------------------------------------------------------------------------------------------ ? Anthracobunids
|
+------------------------------------------------------------------------------------------------------------------------------ 0 Moeritherium
|
+------------------------------------------------------------------------------------------------------------------------------ 0 Pezosiren
|
0               /-------------------------------------------------------------------------------------------------------------- 1 Behemotops proteus
|               |
|               +-------------------------------------------------------------------------------------------------------------- ? Behemotops katsuiei
|               |
|               +-------------------------------------------------------------------------------------------------------------- ? Seuku emlongi
|               |
################1                                                              /----------------------------------------------- 1 Archaeoparadoxia weltoni
                |                                                              |
                |               /----------------------------------------------1               /------------------------------- 1 Paleoparadoxia tabatai
                |               |                                              |               |
                |               |                                              \---------------1              /---------------- 1 Neoparadoxia repenningi
                |               |                                                              \--------------1
                \---------------1                                                                             \---------------- 1 Neoparadoxia cecilialina
                                |
                                |              /------------------------------------------------------------------------------- 0 Ashoroa laticosta
                                |              |
                                ###############0               /--------------------------------------------------------------- ? Cornwallius sookensis
                                               |               |
                                               \---------------0               /----------------------------------------------- ? Ounalashkastylus tomidai
                                                               |               |
                                                               \---------------0               /------------------------------- ? Desmostylus japonisus
                                                                               |               |
                                                                               \---------------0              /---------------- 0 Desmostylus hesperus
                                                                                               \--------------0
                                                                                                              \---------------- ? Desmostylus coalingensis

Estimated states for character 93 on tree 1:

/------------------------------------------------------------------------------------------------------------------------------ ? Anthracobunids
|
+------------------------------------------------------------------------------------------------------------------------------ 0 Moeritherium
|
+------------------------------------------------------------------------------------------------------------------------------ 0 Pezosiren
|
0               /-------------------------------------------------------------------------------------------------------------- ? Behemotops proteus
|               |
|               +-------------------------------------------------------------------------------------------------------------- ? Behemotops katsuiei
|               |
|               +-------------------------------------------------------------------------------------------------------------- ? Seuku emlongi
|               |
################1                                                              /----------------------------------------------- 1 Archaeoparadoxia weltoni
                |                                                              |
                |               /----------------------------------------------1               /------------------------------- 1 Paleoparadoxia tabatai
                |               |                                              |               |
                |               |                                              \---------------1              /---------------- ? Neoparadoxia repenningi
                |               |                                                              \--------------1
                \---------------1                                                                             \---------------- 1 Neoparadoxia cecilialina
                                |
                                |              /------------------------------------------------------------------------------- 1 Ashoroa laticosta
                                |              |
                                \--------------1               /--------------------------------------------------------------- ? Cornwallius sookensis
                                               |               |
                                               ################2               /----------------------------------------------- ? Ounalashkastylus tomidai
                                                               |               |
                                                               \---------------2               /------------------------------- ? Desmostylus japonisus
                                                                               |               |
                                                                               \---------------2              /---------------- 2 Desmostylus hesperus
                                                                                               \--------------2
                                                                                                              \---------------- ? Desmostylus coalingensis

Estimated states for character 94 on tree 1:

/------------------------------------------------------------------------------------------------------------------------------ ? Anthracobunids
|
+------------------------------------------------------------------------------------------------------------------------------ 0 Moeritherium
|
+------------------------------------------------------------------------------------------------------------------------------ 0 Pezosiren
|
0               /-------------------------------------------------------------------------------------------------------------- 0 Behemotops proteus
|               |
|               +-------------------------------------------------------------------------------------------------------------- ? Behemotops katsuiei
|               |
|               +-------------------------------------------------------------------------------------------------------------- ? Seuku emlongi
|               |
\---------------0                                                              /----------------------------------------------- 1 Archaeoparadoxia weltoni
                |                                                              |
                |               ###############################################1               /------------------------------- 1 Paleoparadoxia tabatai
                |               |                                              |               |
                |               |                                              \---------------1              /---------------- 1 Neoparadoxia repenningi
                |               |                                                              \--------------1
                \---------------0                                                                             \---------------- 1 Neoparadoxia cecilialina
                                |
                                |              /------------------------------------------------------------------------------- 0 Ashoroa laticosta
                                |              |
                                \--------------0               /--------------------------------------------------------------- ? Cornwallius sookensis
                                               |               |
                                               \---------------0               /----------------------------------------------- ? Ounalashkastylus tomidai
                                                               |               |
                                                               \---------------0               /------------------------------- ? Desmostylus japonisus
                                                                               |               |
                                                                               \---------------0              /---------------- 0 Desmostylus hesperus
                                                                                               \--------------0
                                                                                                              \---------------- ? Desmostylus coalingensis

Estimated states for character 95 on tree 1:

/------------------------------------------------------------------------------------------------------------------------------ ? Anthracobunids
|
+------------------------------------------------------------------------------------------------------------------------------ 0 Moeritherium
|
+------------------------------------------------------------------------------------------------------------------------------ 0 Pezosiren
|
0               /-------------------------------------------------------------------------------------------------------------- 0 Behemotops proteus
|               |
|               +-------------------------------------------------------------------------------------------------------------- ? Behemotops katsuiei
|               |
|               +-------------------------------------------------------------------------------------------------------------- ? Seuku emlongi
|               |
\---------------0                                                              /----------------------------------------------- 0 Archaeoparadoxia weltoni
                |                                                              |
                |               /----------------------------------------------0               /------------------------------- 1 Paleoparadoxia tabatai
                |               |                                              |               |
                |               |                                              ################1              /---------------- 1 Neoparadoxia repenningi
                |               |                                                              \--------------1
                \---------------0                                                                             \---------------- 1 Neoparadoxia cecilialina
                                |
                                |              /------------------------------------------------------------------------------- 0 Ashoroa laticosta
                                |              |
                                \--------------0               /--------------------------------------------------------------- ? Cornwallius sookensis
                                               |               |
                                               ################1               /----------------------------------------------- ? Ounalashkastylus tomidai
                                                               |               |
                                                               \---------------1               /------------------------------- ? Desmostylus japonisus
                                                                               |               |
                                                                               \---------------1              /---------------- 1 Desmostylus hesperus
                                                                                               \--------------1
                                                                                                              \---------------- ? Desmostylus coalingensis

Estimated states for character 96 on tree 1:

/------------------------------------------------------------------------------------------------------------------------------ ? Anthracobunids
|
+------------------------------------------------------------------------------------------------------------------------------ 0 Moeritherium
|
+------------------------------------------------------------------------------------------------------------------------------ 0 Pezosiren
|
0               /-------------------------------------------------------------------------------------------------------------- ? Behemotops proteus
|               |
|               +-------------------------------------------------------------------------------------------------------------- 0 Behemotops katsuiei
|               |
|               +-------------------------------------------------------------------------------------------------------------- ? Seuku emlongi
|               |
\---------------0                                                              /----------------------------------------------- 0 Archaeoparadoxia weltoni
                |                                                              |
                |               /----------------------------------------------0               /------------------------------- 0 Paleoparadoxia tabatai
                |               |                                              |               |
                |               |                                              \---------------0              /---------------- 0 Neoparadoxia repenningi
                |               |                                                              \--------------0
                \---------------0                                                                             ################# 1 Neoparadoxia cecilialina
                                |
                                |              /------------------------------------------------------------------------------- 0 Ashoroa laticosta
                                |              |
                                \--------------0               /--------------------------------------------------------------- ? Cornwallius sookensis
                                               |               |
                                               \---------------0               /----------------------------------------------- ? Ounalashkastylus tomidai
                                                               |               |
                                                               \---------------0               /------------------------------- ? Desmostylus japonisus
                                                                               |               |
                                                                               \---------------0              /---------------- 0 Desmostylus hesperus
                                                                                               \--------------0
                                                                                                              \---------------- ? Desmostylus coalingensis

Estimated states for character 97 on tree 1:

/------------------------------------------------------------------------------------------------------------------------------ ? Anthracobunids
|
+------------------------------------------------------------------------------------------------------------------------------ 0 Moeritherium
|
+------------------------------------------------------------------------------------------------------------------------------ 0 Pezosiren
|
0               /-------------------------------------------------------------------------------------------------------------- ? Behemotops proteus
|               |
|               +-------------------------------------------------------------------------------------------------------------- 0 Behemotops katsuiei
|               |
|               +-------------------------------------------------------------------------------------------------------------- ? Seuku emlongi
|               |
\---------------0                                                              /----------------------------------------------- 0 Archaeoparadoxia weltoni
                |                                                              |
                |               /----------------------------------------------0               /------------------------------- 0 Paleoparadoxia tabatai
                |               |                                              |               |
                |               |                                              \---------------0              ################# 1 Neoparadoxia repenningi
                |               |                                                              \--------------0
                \---------------0                                                                             \---------------- 0 Neoparadoxia cecilialina
                                |
                                |              /------------------------------------------------------------------------------- 0 Ashoroa laticosta
                                |              |
                                \--------------0               /--------------------------------------------------------------- ? Cornwallius sookensis
                                               |               |
                                               \---------------0               /----------------------------------------------- ? Ounalashkastylus tomidai
                                                               |               |
                                                               \---------------0               /------------------------------- ? Desmostylus japonisus
                                                                               |               |
                                                                               \---------------0              /---------------- 0 Desmostylus hesperus
                                                                                               \--------------0
                                                                                                              \---------------- ? Desmostylus coalingensis

Estimated states for character 98 on tree 1:

/------------------------------------------------------------------------------------------------------------------------------ ? Anthracobunids
|
+------------------------------------------------------------------------------------------------------------------------------ 0 Moeritherium
|
+------------------------------------------------------------------------------------------------------------------------------ 0 Pezosiren
|
0               /-------------------------------------------------------------------------------------------------------------- ? Behemotops proteus
|               |
|               +-------------------------------------------------------------------------------------------------------------- 0 Behemotops katsuiei
|               |
|               +-------------------------------------------------------------------------------------------------------------- ? Seuku emlongi
|               |
\---------------0                                                              /----------------------------------------------- 0 Archaeoparadoxia weltoni
                |                                                              |
                |               /----------------------------------------------0               /------------------------------- 0 Paleoparadoxia tabatai
                |               |                                              |               |
                |               |                                              \---------------0              /---------------- 1 Neoparadoxia repenningi
                |               |                                                              ###############1
                \---------------0                                                                             \---------------- 1 Neoparadoxia cecilialina
                                |
                                |              /------------------------------------------------------------------------------- ? Ashoroa laticosta
                                |              |
                                ###############1               /--------------------------------------------------------------- ? Cornwallius sookensis
                                               |               |
                                               \---------------1               /----------------------------------------------- ? Ounalashkastylus tomidai
                                                               |               |
                                                               \---------------1               /------------------------------- ? Desmostylus japonisus
                                                                               |               |
                                                                               \---------------1              /---------------- 1 Desmostylus hesperus
                                                                                               \--------------1
                                                                                                              \---------------- ? Desmostylus coalingensis

Estimated states for character 99 on tree 1:

/--------------------------------------------------------------------------------------------------------------------------- ? Anthracobunids
|
+--------------------------------------------------------------------------------------------------------------------------- 0 Moeritherium
|
+--------------------------------------------------------------------------------------------------------------------------- {01} Pezosiren
|
0              /------------------------------------------------------------------------------------------------------------ ? Behemotops proteus
|              |
|              +------------------------------------------------------------------------------------------------------------ 0 Behemotops katsuiei
|              |
|              +------------------------------------------------------------------------------------------------------------ ? Seuku emlongi
|              |
\--------------0                                                             /---------------------------------------------- 0 Archaeoparadoxia weltoni
               |                                                             |
               |               /---------------------------------------------0              /------------------------------- 0 Paleoparadoxia tabatai
               |               |                                             |              |
               |               |                                             \--------------0               /--------------- 0 Neoparadoxia repenningi
               |               |                                                            \---------------0
               \---------------0                                                                            \--------------- 0 Neoparadoxia cecilialina
                               |
                               |              /----------------------------------------------------------------------------- 1 Ashoroa laticosta
                               |              |
                               ###############1               /------------------------------------------------------------- ? Cornwallius sookensis
                                              |               |
                                              \---------------1              /---------------------------------------------- ? Ounalashkastylus tomidai
                                                              |              |
                                                              \--------------1              /------------------------------- ? Desmostylus japonisus
                                                                             |              |
                                                                             \--------------1               /--------------- 1 Desmostylus hesperus
                                                                                            \---------------1
                                                                                                            \--------------- ? Desmostylus coalingensis

Estimated states for character 100 on tree 1:

/------------------------------------------------------------------------------------------------------------------------------ ? Anthracobunids
|
+------------------------------------------------------------------------------------------------------------------------------ ? Moeritherium
|
+------------------------------------------------------------------------------------------------------------------------------ ? Pezosiren
|
0               /-------------------------------------------------------------------------------------------------------------- ? Behemotops proteus
|               |
|               ############################################################################################################### 1 Behemotops katsuiei
|               |
|               +-------------------------------------------------------------------------------------------------------------- ? Seuku emlongi
|               |
\---------------0                                                              /----------------------------------------------- 0 Archaeoparadoxia weltoni
                |                                                              |
                |               /----------------------------------------------0               /------------------------------- 0 Paleoparadoxia tabatai
                |               |                                              |               |
                |               |                                              \---------------0              ################# 1 Neoparadoxia repenningi
                |               |                                                              \--------------0
                \---------------0                                                                             \---------------- 0 Neoparadoxia cecilialina
                                |
                                |              /------------------------------------------------------------------------------- ? Ashoroa laticosta
                                |              |
                                \--------------0               /--------------------------------------------------------------- ? Cornwallius sookensis
                                               |               |
                                               \---------------0               /----------------------------------------------- ? Ounalashkastylus tomidai
                                                               |               |
                                                               \---------------0               /------------------------------- ? Desmostylus japonisus
                                                                               |               |
                                                                               \---------------0              /---------------- 0 Desmostylus hesperus
                                                                                               \--------------0
                                                                                                              \---------------- ? Desmostylus coalingensis

Estimated states for character 101 on tree 1:

/------------------------------------------------------------------------------------------------------------------------------ ? Anthracobunids
|
+------------------------------------------------------------------------------------------------------------------------------ ? Moeritherium
|
+------------------------------------------------------------------------------------------------------------------------------ ? Pezosiren
|
1               /-------------------------------------------------------------------------------------------------------------- ? Behemotops proteus
|               |
|               +-------------------------------------------------------------------------------------------------------------- ? Behemotops katsuiei
|               |
|               +-------------------------------------------------------------------------------------------------------------- ? Seuku emlongi
|               |
\---------------1                                                              ################################################ 0 Archaeoparadoxia weltoni
                |                                                              |
                |               /----------------------------------------------1               /------------------------------- 1 Paleoparadoxia tabatai
                |               |                                              |               |
                |               |                                              \---------------1              /---------------- 1 Neoparadoxia repenningi
                |               |                                                              \--------------1
                \---------------1                                                                             \---------------- 1 Neoparadoxia cecilialina
                                |
                                |              /------------------------------------------------------------------------------- ? Ashoroa laticosta
                                |              |
                                \--------------1               /--------------------------------------------------------------- ? Cornwallius sookensis
                                               |               |
                                               \---------------1               /----------------------------------------------- ? Ounalashkastylus tomidai
                                                               |               |
                                                               \---------------1               /------------------------------- ? Desmostylus japonisus
                                                                               |               |
                                                                               \---------------1              /---------------- 1 Desmostylus hesperus
                                                                                               \--------------1
                                                                                                              \---------------- ? Desmostylus coalingensis

Estimated states for character 102 on tree 1:

/------------------------------------------------------------------------------------------------------------------------------ ? Anthracobunids
|
+------------------------------------------------------------------------------------------------------------------------------ ? Moeritherium
|
+------------------------------------------------------------------------------------------------------------------------------ 0 Pezosiren
|
0               /-------------------------------------------------------------------------------------------------------------- ? Behemotops proteus
|               |
|               +-------------------------------------------------------------------------------------------------------------- 1 Behemotops katsuiei
|               |
|               +-------------------------------------------------------------------------------------------------------------- ? Seuku emlongi
|               |
################1                                                              /----------------------------------------------- ? Archaeoparadoxia weltoni
                |                                                              |
                |               ###############################################0               /------------------------------- 0 Paleoparadoxia tabatai
                |               |                                              |               |
                |               |                                              \---------------0              /---------------- 0 Neoparadoxia repenningi
                |               |                                                              \--------------0
                \---------------1                                                                             \---------------- 0 Neoparadoxia cecilialina
                                |
                                |              /------------------------------------------------------------------------------- 1 Ashoroa laticosta
                                |              |
                                \--------------1               ################################################################ 0 Cornwallius sookensis
                                               |               |
                                               \---------------1               /----------------------------------------------- ? Ounalashkastylus tomidai
                                                               |               |
                                                               \---------------1               /------------------------------- ? Desmostylus japonisus
                                                                               |               |
                                                                               \---------------1              /---------------- 1 Desmostylus hesperus
                                                                                               \--------------1
                                                                                                              \---------------- ? Desmostylus coalingensis

Estimated states for character 103 on tree 1:

/------------------------------------------------------------------------------------------------------------------------------ ? Anthracobunids
|
+------------------------------------------------------------------------------------------------------------------------------ 0 Moeritherium
|
+------------------------------------------------------------------------------------------------------------------------------ ? Pezosiren
|
0               /-------------------------------------------------------------------------------------------------------------- ? Behemotops proteus
|               |
|               +-------------------------------------------------------------------------------------------------------------- 1 Behemotops katsuiei
|               |
|               +-------------------------------------------------------------------------------------------------------------- ? Seuku emlongi
|               |
################1                                                              /----------------------------------------------- ? Archaeoparadoxia weltoni
                |                                                              |
                |               ###############################################2               /------------------------------- 2 Paleoparadoxia tabatai
                |               |                                              |               |
                |               |                                              \---------------2              /---------------- 2 Neoparadoxia repenningi
                |               |                                                              \--------------2
                \---------------1                                                                             \---------------- 2 Neoparadoxia cecilialina
                                |
                                |              /------------------------------------------------------------------------------- 1 Ashoroa laticosta
                                |              |
                                \--------------1               /--------------------------------------------------------------- 1 Cornwallius sookensis
                                               |               |
                                               \---------------1               /----------------------------------------------- ? Ounalashkastylus tomidai
                                                               |               |
                                                               \---------------1               /------------------------------- ? Desmostylus japonisus
                                                                               |               |
                                                                               \---------------1              /---------------- 1 Desmostylus hesperus
                                                                                               \--------------1
                                                                                                              \---------------- ? Desmostylus coalingensis

Estimated states for character 104 on tree 1:

/------------------------------------------------------------------------------------------------------------------------------ ? Anthracobunids
|
+------------------------------------------------------------------------------------------------------------------------------ ? Moeritherium
|
+------------------------------------------------------------------------------------------------------------------------------ ? Pezosiren
|
0               /-------------------------------------------------------------------------------------------------------------- ? Behemotops proteus
|               |
|               +-------------------------------------------------------------------------------------------------------------- ? Behemotops katsuiei
|               |
|               +-------------------------------------------------------------------------------------------------------------- ? Seuku emlongi
|               |
\---------------0                                                              /----------------------------------------------- ? Archaeoparadoxia weltoni
                |                                                              |
                |               /----------------------------------------------0               /------------------------------- 0 Paleoparadoxia tabatai
                |               |                                              |               |
                |               |                                              \---------------0              /---------------- 1 Neoparadoxia repenningi
                |               |                                                              ###############1
                \---------------0                                                                             \---------------- 1 Neoparadoxia cecilialina
                                |
                                |              /------------------------------------------------------------------------------- ? Ashoroa laticosta
                                |              |
                                \--------------0               /--------------------------------------------------------------- ? Cornwallius sookensis
                                               |               |
                                               \---------------0               /----------------------------------------------- ? Ounalashkastylus tomidai
                                                               |               |
                                                               \---------------0               /------------------------------- ? Desmostylus japonisus
                                                                               |               |
                                                                               \---------------0              /---------------- ? Desmostylus hesperus
                                                                                               \--------------0
                                                                                                              \---------------- ? Desmostylus coalingensis
[truncated: 12,948 more chars]
